# Supplementary material for: The effect of a therapeutic smartphone application on suicidal ideation in young adults: Findings from a randomized controlled trial in Australia
Source: PLoS Med. 2022 May 31;19(5):e1003978. doi: 10.1371/journal.pmed.1003978 (PMC9154190; doi:10.1371/journal.pmed.1003978)
Supplement: S1 Data — (XLSX) [file pmed.1003978.s002.xlsx]

## Sheet: PMEDICINE-D-2103357R S1 Data Fi
Condition	downloaded_app	ChallengeCompleted	App_completer	Total_time	T1_survey_complete	T2_survey_complete	Did not complete T1 and T2	Age	Identify as Female	unemployed	MH_recode	MH_prof_recode	Year_12	diploma	degree	SIDAS_total_T0	SIDAS_total_T1	SIDAS_total_T2	PHQ9_total_T0	PHQ9_total_T1	PHQ9_total_T2	GAD_total_T0	GAD_total_T1	GAD_total_T2	DQ5_total_T0	DQ5_total_T1	DQ5_total_T2	SIDAS_21_T0	SIDAS_21_T1	SIDAS_21_T2	SWEMWBS_total_T0_convert	SWEMWBS_total_T1_convert	SWEMWBS_total_T2_convert
1	0	0	0	0	1	1	0	18	1	1	1	1	1	0	0	23	35	7	18	18	15	14	16	11	16	19	14	1	1	0	16.36	14.75	19.98
1	1	7	1	1563757	0	0	1	18	2	0	1	0	1	0	0	24	#NULL!	#NULL!	22	#NULL!	#NULL!	#NULL!	#NULL!	#NULL!	#NULL!	#NULL!	#NULL!	1	#NULL!	#NULL!	#NULL!	#NULL!	#NULL!
0	1	7	1	22832	1	1	0	18	1	0	1	1	1	0	0	29	25	12	24	19	15	19	12	13	21	21	18	1	1	0	17.43	16.88	17.98
0	1	7	1	584	1	1	0	18	2	0	1	1	0	1	0	25	9	10	13	11	8	8	8	5	17	15	13	1	0	0	18.59	19.98	20.73
0	1	16	1	572	1	1	0	18	1	1	0	0	1	0	0	24	26	10	26	23	18	21	18	13	20	20	17	1	1	0	15.32	13.33	17.98
0	1	2	0	135	0	0	1	18	1	1	1	1	1	0	0	22	#NULL!	#NULL!	16	#NULL!	#NULL!	13	#NULL!	#NULL!	17	#NULL!	#NULL!	1	#NULL!	#NULL!	15.32	#NULL!	#NULL!
1	1	10	1	93363572	1	1	0	18	1	0	1	1	1	0	0	22	7	27	6	9	10	4	8	6	14	16	14	1	0	1	19.25	19.98	15.84
0	1	8	1	11673	1	1	0	18	1	0	0	0	1	0	0	28	27	31	25	19	23	15	10	13	22	17	22	1	1	1	16.88	14.75	15.32
0	1	8	1	791	1	1	0	18	1	1	1	1	1	0	0	24	27	11	18	14	17	12	15	10	22	21	18	1	1	0	15.84	19.25	19.25
1	1	16	1	3367	1	1	0	18	1	0	1	1	1	0	0	28	25	30	12	13	17	8	6	8	19	15	18	1	1	1	18.59	20.73	17.98
0	1	8	1	185	1	0	0	18	1	0	1	1	0	1	0	32	27	#NULL!	24	24	#NULL!	17	21	#NULL!	21	25	#NULL!	1	1	#NULL!	12.4	12.4	#NULL!
1	1	8	1	990	0	0	1	18	1	0	1	1	1	0	0	24	#NULL!	#NULL!	10	#NULL!	#NULL!	17	#NULL!	#NULL!	14	#NULL!	#NULL!	1	#NULL!	#NULL!	16.88	#NULL!	#NULL!
1	1	12	1	13108	1	1	0	18	1	1	1	1	1	0	0	36	24	18	15	13	13	16	14	11	19	18	15	1	1	0	#NULL!	15.84	#NULL!
0	1	7	1	1861	1	1	0	18	1	1	0	1	1	0	0	15	10	#NULL!	4	4	2	10	6	6	14	12	10	0	0	#NULL!	23.21	25.03	26.02
1	0	0	0	0	0	0	1	18	1	0	1	1	1	0	0	14	#NULL!	#NULL!	9	#NULL!	#NULL!	11	#NULL!	#NULL!	#NULL!	#NULL!	#NULL!	0	#NULL!	#NULL!	#NULL!	#NULL!	#NULL!
0	1	7	1	219	1	1	0	18	1	1	1	1	1	0	0	12	4	#NULL!	21	13	5	10	4	0	18	15	10	0	0	#NULL!	21.54	22.35	19.98
1	1	18	1	4160	1	1	0	18	1	1	1	1	1	0	0	10	23	#NULL!	22	18	24	14	12	#NULL!	20	21	23	0	1	#NULL!	15.84	15.32	15.84
0	1	16	1	572	0	0	1	18	1	1	1	1	1	0	0	25	#NULL!	#NULL!	12	#NULL!	#NULL!	7	#NULL!	#NULL!	18	#NULL!	#NULL!	1	#NULL!	#NULL!	19.98	#NULL!	#NULL!
0	1	11	1	22803694	1	1	0	18	1	0	1	1	1	0	0	30	15	20	20	15	19	11	9	12	23	16	21	1	0	0	14.08	14.75	14.08
1	1	4	0	2462	0	0	0	18	1	0	1	1	1	0	0	20	#NULL!	#NULL!	23	#NULL!	#NULL!	17	#NULL!	#NULL!	#NULL!	#NULL!	#NULL!	0	#NULL!	#NULL!	14.75	#NULL!	#NULL!
1	1	8	1	2447	0	1	0	18	1	0	1	1	1	0	0	13	#NULL!	23	24	#NULL!	23	17	#NULL!	9	19	#NULL!	17	0	#NULL!	1	19.98	#NULL!	15.32
1	1	12	1	2526	1	1	0	18	1	0	1	1	1	0	0	21	16	13	18	5	16	5	7	10	15	16	17	1	0	0	19.25	25.03	19.98
1	1	6	1	2138	1	1	0	18	1	0	1	1	1	0	0	15	30	32	26	27	25	19	21	20	20	24	22	0	1	1	9.51	7	7
1	1	3	0	845	1	1	0	18	1	1	0	0	1	0	0	14	24	24	22	21	19	11	10	8	16	19	17	0	1	1	14.75	15.84	16.88
0	1	8	1	8297	1	1	0	18	3	0	0	0	1	0	0	11	34	28	20	22	21	4	10	9	16	16	15	0	1	1	14.75	15.84	16.36
1	1	1	0	44	0	0	1	18	1	0	1	1	1	0	0	21	#NULL!	#NULL!	6	#NULL!	#NULL!	6	#NULL!	#NULL!	19	#NULL!	#NULL!	1	#NULL!	#NULL!	17.98	#NULL!	#NULL!
0	1	0	0	0	0	0	1	18	1	0	1	1	1	0	0	19	#NULL!	#NULL!	12	#NULL!	#NULL!	8	#NULL!	#NULL!	16	#NULL!	#NULL!	0	#NULL!	#NULL!	16.36	#NULL!	#NULL!
0	1	0	0	0	1	1	0	18	2	1	1	1	1	0	0	14	26	8	14	11	10	10	11	11	16	17	13	0	1	0	16.88	19.98	24.11
1	1	7	1	23761684	0	0	1	18	1	1	1	0	1	0	0	22	#NULL!	#NULL!	22	#NULL!	#NULL!	6	#NULL!	#NULL!	14	#NULL!	#NULL!	1	#NULL!	#NULL!	15.32	#NULL!	#NULL!
1	1	7	1	4166	1	1	0	18	1	1	1	1	1	0	0	17	4	20	5	5	14	0	3	14	8	14	18	0	0	0	22.35	22.35	22.35
0	1	7	1	488	1	0	0	18	1	0	1	1	1	0	0	28	#NULL!	#NULL!	21	13	#NULL!	#NULL!	11	#NULL!	22	#NULL!	#NULL!	1	#NULL!	#NULL!	14.75	#NULL!	#NULL!
0	1	7	1	1316	1	1	0	18	1	0	1	0	1	0	0	16	26	12	20	21	20	17	17	21	19	21	18	0	1	0	17.43	17.98	18.59
0	1	4	0	285	1	1	0	18	1	1	1	1	1	0	0	11	27	12	11	13	15	5	8	15	12	12	16	0	1	0	16.36	26.02	20.73
1	1	2	0	215	1	0	0	18	1	0	1	1	0	1	0	11	2	#NULL!	23	13	#NULL!	17	11	#NULL!	16	16	#NULL!	0	0	#NULL!	16.36	#NULL!	#NULL!
0	1	11	1	1383	0	0	1	18	1	0	1	1	1	0	0	13	#NULL!	#NULL!	15	#NULL!	#NULL!	8	#NULL!	#NULL!	13	#NULL!	#NULL!	0	#NULL!	#NULL!	17.43	#NULL!	#NULL!
1	1	5	1	1530	1	0	0	18	3	1	1	1	1	0	0	16	29	#NULL!	21	22	#NULL!	16	16	#NULL!	20	19	#NULL!	0	1	#NULL!	15.84	16.88	#NULL!
0	1	1	0	54	1	1	0	18	1	0	1	1	1	0	0	25	12	#NULL!	10	9	12	11	13	13	17	15	15	1	0	#NULL!	17.43	19.25	17.98
0	1	1	0	81	0	0	1	18	1	0	1	0	1	0	0	20	#NULL!	#NULL!	20	#NULL!	#NULL!	13	#NULL!	#NULL!	22	#NULL!	#NULL!	0	#NULL!	#NULL!	18.59	#NULL!	#NULL!
1	1	0	0	0	1	0	0	18	1	0	1	1	1	0	0	24	9	#NULL!	15	15	#NULL!	5	7	#NULL!	16	13	#NULL!	1	0	#NULL!	16.88	17.98	#NULL!
1	1	7	1	5758	1	0	0	18	1	1	1	1	1	0	0	17	8	#NULL!	24	22	#NULL!	8	16	#NULL!	22	19	#NULL!	0	0	#NULL!	23.21	19.25	#NULL!
0	1	12	1	1534	1	1	0	18	4	1	1	1	1	0	0	19	39	#NULL!	25	25	27	20	20	19	21	22	22	0	1	#NULL!	16.36	17.43	16.88
0	1	7	1	22575147	1	0	0	18	1	1	1	1	1	0	0	27	26	#NULL!	26	21	#NULL!	19	17	#NULL!	19	19	#NULL!	1	1	#NULL!	14.08	#NULL!	#NULL!
1	1	7	1	2398	1	0	0	18	2	0	0	0	1	0	0	20	4	#NULL!	15	7	#NULL!	12	2	#NULL!	14	8	#NULL!	0	0	#NULL!	#NULL!	22.35	#NULL!
1	1	9	1	1249	1	0	0	18	1	1	1	1	1	0	0	19	18	#NULL!	19	9	#NULL!	7	6	#NULL!	15	14	#NULL!	0	0	#NULL!	19.25	19.25	#NULL!
1	1	1	0	55	1	0	0	18	1	0	1	1	1	0	0	12	11	#NULL!	22	6	#NULL!	16	6	#NULL!	20	13	#NULL!	0	0	#NULL!	17.43	18.59	#NULL!
1	1	11	1	8070	1	1	0	19	1	1	1	0	1	0	0	20	12	24	20	16	19	16	16	16	19	19	18	0	0	1	19.98	24.11	19.25
0	1	6	1	1608	0	0	0	19	1	1	1	1	1	0	0	29	#NULL!	#NULL!	25	#NULL!	#NULL!	20	#NULL!	#NULL!	24	#NULL!	#NULL!	1	#NULL!	#NULL!	14.08	#NULL!	#NULL!
1	1	8	1	1515439	1	1	0	19	1	#NULL!	#NULL!	#NULL!	#NULL!	#NULL!	#NULL!	19	50	46	17	#NULL!	#NULL!	#NULL!	#NULL!	#NULL!	15	#NULL!	#NULL!	0	1	1	#NULL!	#NULL!	#NULL!
1	1	5	1	11634758	1	0	0	19	1	0	1	1	1	0	0	32	8	#NULL!	23	13	#NULL!	14	13	#NULL!	20	15	#NULL!	1	0	#NULL!	15.32	18.59	#NULL!
0	1	9	1	1405	0	0	0	19	1	0	1	0	0	1	0	9	#NULL!	#NULL!	18	#NULL!	#NULL!	17	#NULL!	#NULL!	20	#NULL!	#NULL!	0	#NULL!	#NULL!	17.43	#NULL!	#NULL!
1	1	1	0	700	1	1	0	19	2	0	1	1	1	0	0	21	1	8	14	10	10	14	8	12	17	10	12	1	0	0	19.25	23.21	21.54
1	1	25	1	7323	1	1	0	19	1	0	1	1	1	0	0	20	#NULL!	15	11	5	10	5	4	6	18	12	16	0	#NULL!	0	20.73	19.98	20.73
0	1	6	1	835	1	1	0	19	1	1	1	1	0	0	1	23	#NULL!	16	24	3	6	20	3	3	23	14	8	1	#NULL!	0	16.88	21.54	22.35
0	1	4	0	1124	0	0	0	19	1	0	1	1	0	1	0	30	#NULL!	#NULL!	9	#NULL!	#NULL!	8	#NULL!	#NULL!	17	#NULL!	#NULL!	1	#NULL!	#NULL!	17.43	#NULL!	#NULL!
1	1	4	0	627	1	1	0	19	1	0	0	0	0	1	0	24	20	14	19	14	7	12	6	5	19	17	16	1	0	0	15.32	16.88	18.59
1	1	7	1	1010	1	1	0	19	1	1	0	1	1	0	0	32	34	42	13	22	21	5	8	9	15	19	21	1	1	1	17.98	14.08	17.43
1	1	7	1	3765350	1	1	0	19	1	1	1	1	1	0	0	34	45	40	17	18	24	12	13	10	20	20	20	1	1	1	15.32	14.08	14.75
0	1	3	0	353	0	0	1	19	2	1	1	1	1	0	0	27	#NULL!	#NULL!	25	#NULL!	#NULL!	10	#NULL!	#NULL!	23	#NULL!	#NULL!	1	#NULL!	#NULL!	14.08	#NULL!	#NULL!
1	1	10	1	2347	0	0	1	19	1	0	1	1	1	0	0	14	15	#NULL!	17	7	#NULL!	12	#NULL!	#NULL!	21	#NULL!	#NULL!	0	0	#NULL!	17.43	#NULL!	#NULL!
0	1	8	1	18409	1	0	0	19	1	0	1	1	1	0	0	14	20	#NULL!	17	16	#NULL!	18	16	#NULL!	22	15	#NULL!	0	0	#NULL!	16.36	17.43	#NULL!
1	1	2	0	541	0	0	1	19	1	0	1	1	1	0	0	32	#NULL!	#NULL!	15	#NULL!	#NULL!	7	#NULL!	#NULL!	16	#NULL!	#NULL!	1	#NULL!	#NULL!	19.25	#NULL!	#NULL!
1	1	8	1	1714	1	0	0	19	1	1	1	1	0	1	0	29	3	#NULL!	13	5	#NULL!	8	5	#NULL!	16	9	#NULL!	1	0	#NULL!	18.59	23.21	#NULL!
1	1	7	1	581	1	1	0	19	1	0	1	1	0	1	0	24	6	5	22	17	8	9	12	9	17	19	15	1	0	0	16.36	16.88	18.59
0	1	2	0	40	1	1	0	19	1	0	#NULL!	1	1	0	0	14	27	14	24	27	7	21	21	13	23	23	16	0	1	0	14.08	14.75	22.35
1	1	2	0	333	1	1	0	19	1	0	1	1	1	0	0	32	7	#NULL!	14	14	16	13	6	6	16	12	15	1	0	#NULL!	17.43	19.98	21.54
1	1	12	1	479	1	1	0	19	1	0	1	1	1	0	0	37	3	9	10	11	8	6	7	7	16	16	15	1	0	0	16.88	20.73	19.98
0	1	7	1	1091	1	0	0	19	1	0	1	1	1	0	0	25	#NULL!	#NULL!	10	7	#NULL!	5	3	#NULL!	14	12	#NULL!	1	#NULL!	#NULL!	20.73	23.21	#NULL!
0	1	1	0	46	0	0	1	19	1	1	1	1	#NULL!	#NULL!	#NULL!	25	24	#NULL!	18	12	#NULL!	20	16	#NULL!	19	#NULL!	#NULL!	1	1	#NULL!	15.32	#NULL!	#NULL!
1	1	7	1	1399	1	1	0	19	2	1	1	1	0	1	0	22	17	38	14	14	16	5	6	7	12	11	13	1	0	1	18.59	19.25	18.59
1	1	10	1	2461	1	1	0	19	2	1	1	1	1	0	0	23	20	18	12	11	9	8	4	6	16	18	15	1	0	0	17.98	19.98	18.59
1	1	7	1	978	1	1	0	19	2	1	1	1	1	0	0	26	14	14	20	13	10	11	11	11	15	13	15	1	0	0	17.43	17.98	17.43
1	1	9	1	5326	1	1	0	19	1	1	1	1	1	0	0	24	19	42	15	13	25	10	9	14	18	17	21	1	0	1	20.73	18.59	16.36
1	1	10	1	371	0	0	1	19	1	0	1	1	1	0	0	18	#NULL!	#NULL!	11	#NULL!	#NULL!	10	#NULL!	#NULL!	15	#NULL!	#NULL!	0	#NULL!	#NULL!	#NULL!	#NULL!	#NULL!
1	1	7	1	1436	0	0	1	19	1	0	1	1	1	0	0	39	#NULL!	#NULL!	19	#NULL!	#NULL!	16	#NULL!	#NULL!	19	#NULL!	#NULL!	1	#NULL!	#NULL!	17.98	#NULL!	#NULL!
0	1	8	1	11699625	1	0	0	19	1	0	1	1	1	0	0	15	24	#NULL!	22	14	#NULL!	11	5	#NULL!	18	10	#NULL!	0	1	#NULL!	15.32	19.98	#NULL!
1	1	8	1	781728	0	0	1	19	1	0	1	1	1	0	0	21	#NULL!	#NULL!	15	#NULL!	#NULL!	19	#NULL!	#NULL!	18	#NULL!	#NULL!	1	#NULL!	#NULL!	15.32	#NULL!	#NULL!
1	1	3	0	201	1	1	0	19	3	0	1	1	1	0	0	20	12	15	25	24	27	20	18	20	23	18	14	0	0	0	15.32	16.88	16.36
1	1	8	1	570	0	0	1	19	2	0	1	1	0	1	0	8	#NULL!	#NULL!	21	2	#NULL!	#NULL!	#NULL!	#NULL!	15	#NULL!	#NULL!	0	#NULL!	#NULL!	18.59	#NULL!	#NULL!
1	1	8	1	11507836	0	1	0	19	1	0	0	0	0	1	0	29	#NULL!	9	18	#NULL!	#NULL!	14	#NULL!	#NULL!	19	#NULL!	#NULL!	1	#NULL!	0	16.36	#NULL!	#NULL!
1	1	2	0	512	1	0	1	19	2	1	1	1	1	0	0	18	7	#NULL!	25	12	#NULL!	17	10	#NULL!	22	13	#NULL!	0	0	#NULL!	9.51	19.98	#NULL!
0	1	1	0	161	0	0	1	19	1	0	1	1	1	0	0	27	#NULL!	#NULL!	11	#NULL!	#NULL!	8	#NULL!	#NULL!	15	#NULL!	#NULL!	1	#NULL!	#NULL!	15.32	#NULL!	#NULL!
1	1	7	1	5439	1	1	0	19	1	0	0	1	1	0	0	26	10	2	19	22	9	16	20	6	18	20	14	1	0	0	17.43	16.36	21.54
0	1	8	1	426	0	0	0	19	1	0	1	1	1	0	0	29	#NULL!	#NULL!	25	#NULL!	#NULL!	17	14	#NULL!	22	#NULL!	#NULL!	1	#NULL!	#NULL!	15.32	#NULL!	#NULL!
1	1	5	1	2326	1	0	0	19	1	1	1	1	1	0	0	23	9	#NULL!	18	17	#NULL!	19	8	#NULL!	11	15	#NULL!	1	0	#NULL!	16.88	23.21	#NULL!
0	1	7	1	322	1	1	0	19	1	0	1	0	1	0	0	15	11	15	18	13	11	12	15	7	20	17	17	0	0	0	19.25	19.25	18.59
1	1	7	1	1094	0	0	1	19	1	0	1	1	1	0	0	14	#NULL!	#NULL!	21	4	#NULL!	10	#NULL!	#NULL!	#NULL!	#NULL!	#NULL!	0	#NULL!	#NULL!	18.59	#NULL!	#NULL!
0	1	7	1	901	1	1	0	19	1	0	1	1	1	0	0	11	14	15	14	8	9	7	8	6	12	10	13	0	0	0	18.59	19.25	17.98
1	1	6	1	1351	1	1	0	19	1	0	1	1	0	0	1	17	12	25	22	13	22	21	15	21	22	21	21	0	0	1	13.33	15.32	12.4
1	1	8	1	5431	1	1	0	19	1	1	0	1	1	0	0	34	1	1	5	4	7	4	4	5	10	7	16	1	0	0	19.98	20.73	22.35
0	1	10	1	280	1	1	0	19	1	1	1	1	1	0	0	38	8	9	18	11	18	17	7	15	17	16	17	1	0	0	16.88	17.98	15.32
0	1	16	1	128386	1	1	0	19	3	1	1	1	1	0	0	20	#NULL!	27	25	25	24	18	19	19	25	24	24	0	#NULL!	1	11.25	15.32	9.51
0	1	11	1	51210	1	0	0	19	1	0	1	1	0	1	0	26	#NULL!	#NULL!	20	13	#NULL!	11	#NULL!	#NULL!	21	#NULL!	#NULL!	1	#NULL!	#NULL!	17.43	#NULL!	#NULL!
1	1	10	1	2454	1	0	0	19	1	0	1	1	1	0	0	26	7	#NULL!	12	7	#NULL!	6	7	#NULL!	13	10	#NULL!	1	0	#NULL!	19.25	20.73	#NULL!
1	1	2	0	1796	0	0	1	19	1	0	1	1	1	0	0	25	#NULL!	#NULL!	18	#NULL!	#NULL!	16	#NULL!	#NULL!	20	#NULL!	#NULL!	1	#NULL!	#NULL!	17.43	#NULL!	#NULL!
0	1	9	1	1343	1	0	0	19	1	0	1	1	1	0	0	15	#NULL!	#NULL!	22	#NULL!	#NULL!	15	#NULL!	#NULL!	19	#NULL!	#NULL!	0	#NULL!	#NULL!	16.36	#NULL!	#NULL!
1	1	7	1	9075	1	1	0	19	3	1	1	1	1	0	0	20	15	10	26	16	17	19	11	17	23	19	19	0	0	0	14.75	15.84	19.98
0	1	8	1	445	1	1	0	19	2	1	1	0	1	0	0	4	27	26	8	16	15	6	10	9	12	14	13	0	1	1	21.54	19.98	17.43
1	1	1	0	386	1	0	0	19	1	1	1	1	1	0	0	34	21	#NULL!	19	19	#NULL!	16	17	#NULL!	17	19	#NULL!	1	1	#NULL!	14.75	16.36	#NULL!
1	1	7	1	4343	0	0	0	19	2	0	1	1	1	0	0	33	#NULL!	#NULL!	24	#NULL!	#NULL!	20	#NULL!	#NULL!	19	#NULL!	#NULL!	1	#NULL!	#NULL!	15.84	#NULL!	#NULL!
1	1	7	1	2349	1	1	0	19	1	0	1	1	1	0	0	14	15	22	24	24	19	11	9	13	22	20	19	0	0	1	14.08	15.84	14.08
0	1	8	1	1190	1	1	0	19	1	0	1	1	1	0	0	29	33	32	21	23	10	16	19	21	23	24	19	1	1	1	15.32	15.32	19.98
0	1	1	0	263	1	1	0	19	1	0	1	1	0	1	0	13	6	#NULL!	19	3	13	11	3	9	16	16	18	0	0	#NULL!	15.32	18.59	17.43
1	1	8	1	2422	0	0	1	19	1	1	1	1	1	0	0	12	#NULL!	#NULL!	22	#NULL!	#NULL!	17	#NULL!	#NULL!	20	#NULL!	#NULL!	0	#NULL!	#NULL!	16.36	#NULL!	#NULL!
1	1	9	1	3672	0	0	1	19	3	0	1	1	1	0	0	21	#NULL!	#NULL!	20	#NULL!	#NULL!	17	#NULL!	#NULL!	18	#NULL!	#NULL!	1	#NULL!	#NULL!	19.25	#NULL!	#NULL!
0	1	7	1	1048	1	1	0	19	1	0	1	1	1	0	0	15	20	25	23	16	#NULL!	10	11	13	19	16	18	0	0	1	14.08	17.43	19.25
0	1	3	0	337	1	1	0	19	1	1	1	1	1	0	0	35	#NULL!	15	10	9	5	8	9	7	16	14	16	1	#NULL!	0	21.54	20.73	16.88
0	1	9	1	97	0	0	0	19	1	1	1	1	0	0	1	22	#NULL!	#NULL!	27	#NULL!	#NULL!	21	#NULL!	#NULL!	22	#NULL!	#NULL!	1	#NULL!	#NULL!	17.43	#NULL!	#NULL!
1	1	2	0	300	1	1	0	20	1	0	1	1	1	0	0	14	28	20	21	22	22	17	17	19	21	23	22	0	1	0	14.08	14.08	14.08
1	1	9	1	2675	0	0	0	20	1	1	1	1	0	1	0	17	#NULL!	#NULL!	25	7	#NULL!	13	#NULL!	#NULL!	18	#NULL!	#NULL!	0	#NULL!	#NULL!	17.98	#NULL!	#NULL!
0	1	5	1	270	1	1	0	20	1	0	1	1	1	0	0	21	#NULL!	17	22	25	22	14	8	12	19	17	19	1	#NULL!	0	15.32	14.08	14.75
0	1	7	1	1100	1	1	0	20	1	0	1	1	0	1	0	35	28	36	16	20	17	14	12	9	20	17	19	1	1	1	17.43	16.88	17.43
0	1	5	1	1365	1	1	0	20	1	1	1	1	1	0	0	33	23	29	26	24	24	17	18	19	23	23	23	1	1	1	13.33	11.25	11.25
1	1	2	0	321	1	1	0	20	1	#NULL!	1	1	1	0	0	21	6	#NULL!	10	4	5	3	1	1	15	10	10	1	0	#NULL!	21.54	19.98	21.54
1	1	1	0	145	0	0	1	20	1	0	1	1	0	0	1	11	#NULL!	#NULL!	20	#NULL!	#NULL!	19	#NULL!	#NULL!	19	#NULL!	#NULL!	0	#NULL!	#NULL!	19.98	#NULL!	#NULL!
1	1	7	1	3767	1	1	0	20	1	0	0	0	1	0	0	28	17	14	20	13	17	17	11	10	21	15	18	1	0	0	15.32	17.98	15.32
1	1	5	1	609	0	0	0	20	1	0	0	0	1	0	0	23	#NULL!	#NULL!	20	#NULL!	#NULL!	15	#NULL!	#NULL!	23	#NULL!	#NULL!	1	#NULL!	#NULL!	16.88	#NULL!	#NULL!
0	1	9	1	288	1	1	0	20	1	1	1	1	0	1	0	32	19	9	26	18	13	18	12	20	23	19	19	1	0	0	12.4	19.25	17.43
0	1	7	1	668	1	0	0	20	2	1	1	1	1	0	0	29	8	#NULL!	26	11	#NULL!	15	4	#NULL!	19	13	#NULL!	1	0	#NULL!	15.32	18.59	#NULL!
1	1	3	0	36173222	1	1	0	20	1	0	1	1	1	0	0	22	18	9	21	7	11	9	6	7	18	10	13	1	0	0	16.88	17.43	19.25
0	1	13	1	3449	1	0	0	20	1	0	1	1	1	0	0	28	#NULL!	#NULL!	16	#NULL!	#NULL!	19	#NULL!	#NULL!	23	#NULL!	#NULL!	1	#NULL!	#NULL!	15.84	#NULL!	#NULL!
0	1	5	1	443	1	0	0	20	1	1	1	1	1	0	0	18	#NULL!	#NULL!	17	13	#NULL!	8	3	#NULL!	19	13	#NULL!	0	#NULL!	#NULL!	16.88	21.54	#NULL!
1	1	3	0	161	0	0	0	20	1	0	1	1	1	0	0	15	#NULL!	#NULL!	19	#NULL!	#NULL!	15	#NULL!	#NULL!	21	#NULL!	#NULL!	0	#NULL!	#NULL!	17.43	#NULL!	#NULL!
0	1	8	1	6731	0	0	1	20	3	1	0	0	0	0	1	29	#NULL!	#NULL!	24	#NULL!	#NULL!	13	#NULL!	#NULL!	22	#NULL!	#NULL!	1	#NULL!	#NULL!	19.25	#NULL!	#NULL!
1	1	2	0	278	1	1	0	20	2	0	1	1	1	0	0	30	22	33	21	19	22	13	11	15	20	20	22	1	1	1	13.33	17.43	16.36
1	1	4	0	664	0	0	0	20	1	0	1	1	0	1	0	8	#NULL!	#NULL!	26	#NULL!	#NULL!	21	#NULL!	#NULL!	24	#NULL!	#NULL!	0	#NULL!	#NULL!	7	#NULL!	#NULL!
1	0	0	0	0	0	0	1	20	1	1	1	1	0	1	0	22	#NULL!	#NULL!	27	#NULL!	#NULL!	19	#NULL!	#NULL!	24	#NULL!	#NULL!	1	#NULL!	#NULL!	14.75	#NULL!	#NULL!
1	1	7	1	715707	1	1	0	20	1	0	1	1	1	0	0	12	18	15	14	14	10	8	8	6	20	16	13	0	0	0	16.88	19.25	23.21
0	1	1	0	57491	1	1	0	20	1	1	1	1	0	0	1	30	32	#NULL!	22	22	19	16	17	21	21	20	19	1	1	#NULL!	15.32	15.84	15.84
1	1	7	1	4472	1	1	0	20	3	1	1	1	1	0	0	25	1	1	15	2	9	6	6	6	16	10	13	1	0	0	16.36	26.02	20.73
0	1	7	1	1289	0	0	1	20	1	0	1	0	1	0	0	25	#NULL!	#NULL!	13	#NULL!	#NULL!	11	11	#NULL!	19	#NULL!	#NULL!	1	#NULL!	#NULL!	17.43	#NULL!	#NULL!
0	1	7	1	1314	1	1	0	20	1	1	1	1	0	1	0	33	25	41	23	24	27	5	8	10	15	16	17	1	1	1	15.32	16.88	15.32
0	0	0	0	0	0	0	1	20	1	0	0	1	1	0	0	17	#NULL!	#NULL!	14	#NULL!	#NULL!	4	#NULL!	#NULL!	19	#NULL!	#NULL!	0	#NULL!	#NULL!	20.73	#NULL!	#NULL!
1	1	7	1	1687	1	0	0	20	1	0	1	1	0	1	0	37	5	#NULL!	8	10	#NULL!	7	6	#NULL!	14	15	#NULL!	1	0	#NULL!	14.75	19.25	#NULL!
0	1	2	0	64	1	1	0	20	1	0	1	1	1	0	0	31	8	11	15	10	20	6	5	10	15	16	16	1	0	0	16.88	17.98	15.84
1	1	7	1	42265	1	1	0	20	1	0	0	1	1	0	0	26	35	43	23	20	22	10	10	8	21	21	22	1	1	1	12.4	15.32	11.25
0	1	7	1	1052	1	1	0	20	1	0	1	1	1	0	0	35	35	36	27	17	15	14	13	17	21	20	20	1	1	1	12.4	17.43	15.84
0	1	11	1	4390	1	1	0	20	1	0	1	1	1	0	0	27	9	15	6	3	8	3	1	3	11	9	11	1	0	0	17.43	19.25	17.43
1	1	4	0	1464	1	1	0	20	1	0	1	0	0	0	1	14	14	12	14	14	16	12	10	21	19	18	22	0	0	0	17.43	19.25	18.59
1	1	15	1	2175	1	0	0	20	1	0	1	1	0	1	0	23	14	#NULL!	23	18	#NULL!	10	11	#NULL!	19	15	#NULL!	1	0	#NULL!	16.36	18.59	#NULL!
0	1	7	1	1063	1	1	0	20	1	0	1	1	0	1	0	36	15	24	24	24	22	21	20	10	22	21	20	1	0	1	15.84	15.32	15.32
1	1	4	0	2226	1	0	0	20	1	0	1	1	1	0	0	30	34	#NULL!	25	23	#NULL!	17	18	#NULL!	21	20	#NULL!	1	1	#NULL!	15.32	15.32	#NULL!
1	1	9	1	12581	1	0	0	20	1	0	1	1	1	0	0	14	7	#NULL!	13	#NULL!	#NULL!	15	#NULL!	#NULL!	16	#NULL!	#NULL!	0	0	#NULL!	17.98	#NULL!	#NULL!
0	1	0	0	194	1	1	0	20	1	1	0	0	1	0	0	27	#NULL!	#NULL!	10	5	5	5	7	7	16	14	17	1	#NULL!	#NULL!	15.84	17.43	17.43
0	1	0	0	0	1	0	0	20	1	0	1	1	0	1	0	14	42	#NULL!	22	23	#NULL!	17	#NULL!	#NULL!	19	#NULL!	#NULL!	0	1	#NULL!	14.75	#NULL!	#NULL!
1	1	1	0	108	0	0	1	20	1	1	1	1	0	1	0	30	#NULL!	#NULL!	13	#NULL!	#NULL!	16	#NULL!	#NULL!	17	#NULL!	#NULL!	1	#NULL!	#NULL!	19.98	#NULL!	#NULL!
0	1	2	0	206	1	0	0	20	1	1	1	1	1	0	0	24	21	#NULL!	23	27	#NULL!	18	20	#NULL!	22	25	#NULL!	1	1	#NULL!	15.32	15.32	#NULL!
1	1	7	1	5016	0	0	1	20	1	0	1	1	1	0	0	36	#NULL!	#NULL!	24	#NULL!	#NULL!	9	#NULL!	#NULL!	22	#NULL!	#NULL!	1	#NULL!	#NULL!	16.36	#NULL!	#NULL!
1	1	1	0	433	0	0	1	20	1	0	1	1	0	1	0	32	#NULL!	#NULL!	21	#NULL!	#NULL!	17	#NULL!	#NULL!	22	#NULL!	#NULL!	1	#NULL!	#NULL!	16.36	#NULL!	#NULL!
1	1	7	1	1751	1	0	0	20	1	0	1	1	1	0	0	11	19	#NULL!	15	15	#NULL!	16	15	#NULL!	18	17	#NULL!	0	0	#NULL!	16.88	16.36	#NULL!
1	1	2	0	1188	1	0	0	20	#NULL!	1	1	1	1	0	0	28	29	#NULL!	20	16	#NULL!	7	6	#NULL!	18	16	#NULL!	1	1	#NULL!	15.84	15.84	#NULL!
0	1	2	0	258	0	0	1	20	1	0	1	1	0	1	0	9	#NULL!	#NULL!	7	#NULL!	#NULL!	7	#NULL!	#NULL!	16	#NULL!	#NULL!	0	#NULL!	#NULL!	17.43	#NULL!	#NULL!
0	1	21	1	11343828	0	0	0	20	1	0	1	1	0	1	0	10	#NULL!	#NULL!	16	#NULL!	#NULL!	11	#NULL!	#NULL!	19	#NULL!	#NULL!	0	#NULL!	#NULL!	19.25	#NULL!	#NULL!
0	1	7	1	2269	1	1	0	20	1	1	1	1	1	0	0	24	18	24	25	21	15	14	11	11	23	19	19	1	0	1	16.88	19.25	18.59
1	1	26	1	1456	0	0	1	20	1	1	1	1	0	1	0	26	#NULL!	#NULL!	18	#NULL!	#NULL!	19	#NULL!	#NULL!	22	#NULL!	#NULL!	1	#NULL!	#NULL!	17.98	#NULL!	#NULL!
0	1	8	1	15207	0	0	1	20	1	1	1	1	1	0	0	25	#NULL!	#NULL!	22	#NULL!	#NULL!	6	#NULL!	#NULL!	20	#NULL!	#NULL!	1	#NULL!	#NULL!	11.25	#NULL!	#NULL!
0	1	7	1	741	1	1	0	20	1	0	1	1	1	0	0	27	#NULL!	17	17	8	20	14	6	13	20	14	13	1	#NULL!	0	16.88	16.88	16.88
0	1	7	1	210	1	1	0	20	1	0	1	1	1	0	0	14	#NULL!	#NULL!	16	6	3	13	3	4	21	16	9	0	#NULL!	#NULL!	15.84	19.98	18.59
0	1	8	1	99	0	0	1	20	1	0	1	1	1	0	0	17	#NULL!	#NULL!	18	#NULL!	#NULL!	18	#NULL!	#NULL!	19	#NULL!	#NULL!	0	#NULL!	#NULL!	14.75	#NULL!	#NULL!
0	1	1	0	88	1	1	0	20	1	0	0	1	1	0	0	38	14	#NULL!	14	10	11	19	18	14	19	19	16	1	0	#NULL!	19.25	21.54	20.73
1	1	7	1	1725	0	0	0	20	2	1	1	0	0	1	0	20	#NULL!	#NULL!	25	#NULL!	#NULL!	20	#NULL!	#NULL!	20	#NULL!	#NULL!	0	#NULL!	#NULL!	15.84	#NULL!	#NULL!
1	1	16	1	3381	0	0	1	20	1	1	1	1	1	0	0	37	#NULL!	#NULL!	26	#NULL!	#NULL!	21	#NULL!	#NULL!	25	#NULL!	#NULL!	1	#NULL!	#NULL!	14.08	#NULL!	#NULL!
0	1	2	0	563	1	1	0	20	2	0	0	0	0	1	0	21	16	#NULL!	12	19	10	11	12	10	18	17	17	1	0	#NULL!	21.54	17.43	17.43
1	1	2	0	17736929	1	0	0	20	1	0	1	1	0	0	1	19	31	#NULL!	19	16	#NULL!	12	13	#NULL!	18	18	#NULL!	0	1	#NULL!	17.98	15.32	#NULL!
0	1	2	0	277	0	0	0	20	1	#NULL!	1	1	0	1	0	33	#NULL!	#NULL!	15	7	#NULL!	10	#NULL!	#NULL!	16	#NULL!	#NULL!	1	#NULL!	#NULL!	17.98	#NULL!	#NULL!
0	1	7	1	1148	1	0	0	20	1	1	1	1	1	0	0	11	13	#NULL!	15	#NULL!	#NULL!	#NULL!	#NULL!	#NULL!	19	#NULL!	#NULL!	0	0	#NULL!	14.75	#NULL!	#NULL!
0	1	7	1	846	1	1	0	21	2	0	1	1	0	0	1	25	32	#NULL!	17	22	#NULL!	7	5	#NULL!	13	15	#NULL!	1	1	#NULL!	18.59	17.43	#NULL!
1	1	14	1	6120	0	0	0	21	1	0	1	1	1	0	0	33	#NULL!	#NULL!	17	#NULL!	#NULL!	14	#NULL!	#NULL!	19	#NULL!	#NULL!	1	#NULL!	#NULL!	17.98	#NULL!	#NULL!
1	1	8	1	31830	1	0	0	21	1	0	1	1	0	1	0	33	12	#NULL!	23	13	#NULL!	20	8	#NULL!	22	12	#NULL!	1	0	#NULL!	7	19.25	#NULL!
1	1	7	1	1491	1	0	0	21	1	1	1	1	1	0	0	13	2	#NULL!	13	8	#NULL!	14	3	#NULL!	19	20	#NULL!	0	0	#NULL!	17.43	21.54	#NULL!
1	1	11	1	1850	1	1	0	21	1	0	1	1	0	0	1	23	2	#NULL!	15	13	8	18	12	12	15	19	18	1	0	#NULL!	#NULL!	19.98	20.73
1	1	8	1	96811	1	1	0	21	1	0	1	1	0	1	0	30	31	34	9	27	20	7	21	14	20	#NULL!	20	1	1	1	17.43	15.32	15.32
0	1	2	0	290	1	1	0	21	1	0	1	1	0	0	1	23	#NULL!	6	18	11	14	8	10	17	18	15	18	1	#NULL!	0	#NULL!	17.43	19.98
0	1	10	1	1533	1	0	0	21	1	0	1	1	0	0	1	22	8	#NULL!	21	9	#NULL!	15	16	#NULL!	21	20	#NULL!	1	0	#NULL!	14.08	17.98	#NULL!
0	1	11	1	1342	0	0	1	21	3	1	1	1	0	1	0	32	#NULL!	#NULL!	26	#NULL!	#NULL!	19	#NULL!	#NULL!	25	#NULL!	#NULL!	1	#NULL!	#NULL!	13.33	#NULL!	#NULL!
1	1	4	0	2022	1	1	0	21	1	1	1	1	1	0	0	22	44	26	15	24	23	18	0	2	12	13	15	1	1	1	16.36	14.75	15.32
1	1	7	1	1994	1	1	0	21	1	0	1	1	1	0	0	13	17	8	18	13	8	13	7	7	20	17	14	0	0	0	15.84	21.54	23.21
0	1	6	1	52475750	1	0	0	21	1	0	0	1	0	1	0	30	23	#NULL!	19	14	#NULL!	17	8	#NULL!	17	17	#NULL!	1	1	#NULL!	16.36	16.88	#NULL!
1	1	8	1	2345	1	1	0	21	1	0	1	1	1	0	0	23	1	#NULL!	5	6	2	5	7	3	15	10	5	1	0	#NULL!	21.54	22.35	23.21
1	1	9	1	11223	1	1	0	21	1	0	1	#NULL!	1	0	0	32	9	2	13	5	5	9	4	3	17	11	14	1	0	0	17.43	19.98	22.35
0	1	16	1	16297	0	0	1	21	1	1	1	1	0	1	0	19	#NULL!	#NULL!	16	#NULL!	#NULL!	8	#NULL!	#NULL!	16	#NULL!	#NULL!	0	#NULL!	#NULL!	17.43	#NULL!	#NULL!
0	1	8	1	271	1	1	0	21	1	0	1	1	1	0	0	23	10	13	15	12	11	14	15	7	21	16	15	1	0	0	15.32	15.32	19.98
1	1	7	1	2819	0	0	1	21	1	0	1	1	0	1	0	32	7	#NULL!	21	#NULL!	#NULL!	14	12	#NULL!	15	#NULL!	#NULL!	1	0	#NULL!	16.88	#NULL!	#NULL!
0	1	11	1	518	1	1	0	21	1	0	1	1	1	0	0	20	#NULL!	10	13	4	8	7	3	6	15	14	14	0	#NULL!	0	17.43	19.25	19.25
0	1	7	1	2309	1	1	0	21	1	0	1	1	0	0	1	17	19	6	19	13	6	5	8	3	15	15	11	0	0	0	19.25	22.35	19.98
1	1	7	1	1240	1	1	0	21	1	0	1	1	0	0	1	32	16	13	12	16	5	15	15	1	11	15	8	1	0	0	21.54	17.98	22.35
1	1	11	1	5502	0	0	0	21	3	1	1	1	1	0	0	17	#NULL!	#NULL!	16	11	#NULL!	7	#NULL!	#NULL!	15	#NULL!	#NULL!	0	#NULL!	#NULL!	17.43	#NULL!	#NULL!
1	1	7	1	3034	1	1	0	21	1	1	1	1	1	0	0	14	23	33	24	22	22	14	13	15	18	21	20	0	1	1	13.33	16.36	13.33
0	1	5	1	559	1	1	0	21	1	0	1	1	0	1	0	13	28	31	18	16	22	20	18	20	19	16	18	0	1	1	17.43	17.43	14.08
1	1	7	1	209	1	1	0	21	1	0	1	1	0	0	1	11	23	24	26	24	23	16	17	14	20	19	18	0	1	1	16.36	15.84	15.84
1	1	7	1	3367	0	0	1	21	1	0	1	1	1	0	0	32	#NULL!	#NULL!	25	#NULL!	#NULL!	20	#NULL!	#NULL!	21	#NULL!	#NULL!	1	#NULL!	#NULL!	12.4	#NULL!	#NULL!
0	1	12	1	2320	0	0	1	21	1	1	1	1	0	0	1	31	#NULL!	#NULL!	24	#NULL!	#NULL!	18	#NULL!	#NULL!	22	#NULL!	#NULL!	1	#NULL!	#NULL!	16.36	#NULL!	#NULL!
0	0	0	0	0	0	0	1	21	1	1	1	1	0	1	0	19	#NULL!	#NULL!	20	#NULL!	#NULL!	11	#NULL!	#NULL!	16	#NULL!	#NULL!	0	#NULL!	#NULL!	15.84	#NULL!	#NULL!
0	1	7	1	646	1	0	1	21	1	0	1	1	1	0	0	28	#NULL!	#NULL!	22	#NULL!	#NULL!	8	#NULL!	#NULL!	18	#NULL!	#NULL!	1	#NULL!	#NULL!	17.98	#NULL!	#NULL!
1	1	8	1	1809	1	0	0	21	2	0	1	1	0	0	1	34	13	#NULL!	12	10	#NULL!	5	7	#NULL!	16	16	#NULL!	1	0	#NULL!	17.98	20.73	#NULL!
0	1	2	0	276	1	0	0	21	1	1	1	1	1	0	0	26	14	#NULL!	24	20	#NULL!	9	7	#NULL!	14	17	#NULL!	1	0	#NULL!	14.08	15.84	#NULL!
0	1	17	1	348	1	1	0	21	1	1	1	1	1	0	0	34	23	#NULL!	16	14	5	16	9	5	19	18	16	1	1	#NULL!	19.98	17.98	23.21
1	1	7	1	4661	1	1	0	21	1	1	1	0	0	0	1	5	7	#NULL!	11	3	6	7	4	1	13	9	7	0	0	#NULL!	19.25	20.73	23.21
0	1	1	0	95	1	1	0	21	1	1	1	1	1	0	0	34	23	21	15	14	16	10	11	9	17	18	16	1	1	1	19.25	19.25	19.25
1	1	19	1	3032	1	1	0	21	1	0	1	1	0	0	1	19	17	24	16	19	14	15	11	20	17	15	18	0	0	1	19.98	21.54	19.98
1	1	8	1	12485	0	0	1	21	1	0	1	1	1	0	0	24	#NULL!	#NULL!	20	#NULL!	#NULL!	6	#NULL!	#NULL!	19	#NULL!	#NULL!	1	#NULL!	#NULL!	17.98	#NULL!	#NULL!
1	1	15	1	328183	1	1	0	21	1	0	1	1	1	0	0	19	14	9	10	14	13	14	12	14	18	19	18	0	0	0	19.25	18.59	19.98
0	1	2	0	349	1	1	0	21	1	0	1	1	1	0	0	28	32	31	24	19	25	17	13	19	21	22	21	1	1	1	14.75	17.98	14.75
1	1	12	1	3166	0	0	1	21	1	1	1	1	0	1	0	31	#NULL!	#NULL!	16	#NULL!	#NULL!	15	#NULL!	#NULL!	20	#NULL!	#NULL!	1	#NULL!	#NULL!	16.88	#NULL!	#NULL!
0	1	8	1	193	1	1	0	21	1	0	1	1	0	1	0	31	12	9	21	11	7	19	15	8	21	19	13	1	0	0	16.36	20.73	19.25
0	1	2	0	210	0	0	1	21	1	0	1	0	1	0	0	30	#NULL!	#NULL!	18	#NULL!	#NULL!	9	#NULL!	#NULL!	18	#NULL!	#NULL!	1	#NULL!	#NULL!	19.98	#NULL!	#NULL!
1	1	1	0	71	0	0	0	21	1	0	1	1	1	0	0	26	#NULL!	#NULL!	9	#NULL!	#NULL!	13	#NULL!	#NULL!	#NULL!	#NULL!	#NULL!	1	#NULL!	#NULL!	#NULL!	#NULL!	#NULL!
0	1	2	0	63	1	1	0	21	1	0	1	1	0	1	0	25	15	13	22	10	10	15	8	6	19	15	10	1	0	0	15.84	19.25	23.21
1	1	9	1	1474	1	1	0	21	1	0	1	1	0	0	1	21	#NULL!	#NULL!	8	8	8	10	9	8	16	15	14	1	#NULL!	#NULL!	19.98	22.35	19.25
1	1	4	0	2153	1	1	0	21	1	0	1	1	0	0	1	19	19	20	20	17	14	12	14	9	21	21	18	0	0	0	17.43	17.98	15.84
1	1	9	1	1404	1	1	0	21	1	1	0	0	1	0	0	20	2	#NULL!	18	4	12	15	11	11	22	16	16	0	0	#NULL!	17.98	17.98	19.25
0	1	7	1	1759	1	1	0	21	3	0	1	1	1	0	0	17	11	#NULL!	18	10	8	14	7	6	14	15	10	0	0	#NULL!	19.98	19.98	25.03
0	1	7	1	1105	1	1	0	21	1	1	1	1	0	1	0	31	34	24	14	23	15	16	14	15	17	21	19	1	1	1	17.98	14.75	16.88
0	1	12	1	74229580	1	0	0	21	1	0	1	1	0	1	0	28	24	#NULL!	19	22	#NULL!	14	16	#NULL!	15	19	#NULL!	1	1	#NULL!	16.88	14.08	#NULL!
0	1	15	1	9716	1	1	0	21	1	1	1	1	1	0	0	21	#NULL!	33	19	#NULL!	21	6	#NULL!	9	19	#NULL!	18	1	#NULL!	1	14.08	#NULL!	15.32
0	1	5	1	3839	1	1	0	21	1	1	1	1	0	1	0	39	31	22	21	20	16	12	12	8	17	18	15	1	1	1	15.84	17.43	17.43
1	1	10	1	2073	1	1	0	21	1	1	0	0	1	0	0	19	#NULL!	6	10	7	16	5	1	5	13	11	13	0	#NULL!	0	20.73	24.11	19.25
0	1	0	0	0	0	0	1	21	1	1	1	1	0	1	0	16	#NULL!	#NULL!	12	1	#NULL!	9	7	#NULL!	13	#NULL!	#NULL!	0	#NULL!	#NULL!	18.59	#NULL!	#NULL!
1	1	7	1	1842	1	0	0	21	3	1	1	1	1	0	0	22	#NULL!	#NULL!	9	3	#NULL!	10	9	#NULL!	14	12	#NULL!	1	#NULL!	#NULL!	17.98	20.73	#NULL!
1	1	8	1	1299	1	1	1	21	1	0	1	0	1	0	0	26	#NULL!	#NULL!	23	#NULL!	#NULL!	19	#NULL!	#NULL!	20	#NULL!	#NULL!	1	#NULL!	#NULL!	12.4	#NULL!	#NULL!
0	1	0	0	0	1	0	0	21	1	1	1	1	1	0	0	17	#NULL!	#NULL!	22	#NULL!	#NULL!	15	#NULL!	#NULL!	23	#NULL!	#NULL!	0	#NULL!	#NULL!	15.32	#NULL!	#NULL!
0	1	16	1	11280	1	0	0	21	1	0	1	1	1	0	0	11	#NULL!	#NULL!	#NULL!	#NULL!	13	#NULL!	17	9	#NULL!	#NULL!	12	0	#NULL!	#NULL!	#NULL!	#NULL!	16.88
0	1	13	1	1129	1	1	0	22	1	0	1	1	1	0	0	17	10	#NULL!	22	21	21	5	9	13	18	20	21	0	0	#NULL!	17.98	16.88	17.98
1	1	11	1	827	1	0	0	22	1	1	1	1	1	0	0	22	17	#NULL!	13	11	#NULL!	15	13	#NULL!	21	17	#NULL!	1	0	#NULL!	15.84	17.43	#NULL!
0	1	7	1	923	0	0	0	22	1	1	1	1	1	0	0	31	28	#NULL!	10	18	#NULL!	15	10	#NULL!	17	#NULL!	#NULL!	1	1	#NULL!	20.73	#NULL!	#NULL!
0	1	2	0	192	1	1	0	22	1	1	1	1	0	0	1	16	4	5	16	13	21	12	10	15	15	7	15	0	0	0	17.98	21.54	19.25
1	1	10	1	3214	1	1	0	22	1	1	1	1	0	1	0	18	15	#NULL!	18	7	9	5	10	9	14	11	17	0	0	#NULL!	17.43	16.36	18.59
0	1	2	0	184	0	0	1	22	1	0	1	1	0	0	1	27	#NULL!	#NULL!	23	#NULL!	#NULL!	20	#NULL!	#NULL!	20	#NULL!	#NULL!	1	#NULL!	#NULL!	14.08	#NULL!	#NULL!
0	0	0	0	145	1	1	0	22	2	0	1	1	0	1	0	4	13	11	11	11	13	8	6	6	14	12	11	0	0	0	19.98	19.98	19.98
0	1	2	0	321	1	1	0	22	1	1	1	1	0	1	0	28	11	7	19	15	8	11	11	11	19	16	14	1	0	0	15.32	17.98	#NULL!
0	1	8	1	1495	1	1	0	22	2	0	1	1	0	1	0	31	13	#NULL!	15	10	16	8	9	14	17	11	18	1	0	#NULL!	17.43	16.36	16.88
0	1	6	1	8140	1	1	0	22	1	0	1	1	0	1	0	26	13	8	11	16	2	12	15	6	17	18	9	1	0	0	19.25	18.59	23.21
1	1	7	1	1582	1	1	0	22	1	0	0	0	1	0	0	17	7	8	17	4	5	17	5	9	20	15	16	0	0	0	17.43	19.25	17.43
1	0	0	0	0	0	0	1	22	1	0	1	1	0	0	1	32	#NULL!	#NULL!	9	#NULL!	#NULL!	7	#NULL!	#NULL!	15	#NULL!	#NULL!	1	#NULL!	#NULL!	18.59	#NULL!	#NULL!
1	1	2	0	341	1	0	0	22	1	1	1	1	1	0	0	27	4	#NULL!	22	1	#NULL!	16	3	#NULL!	20	#NULL!	#NULL!	1	0	#NULL!	9.51	#NULL!	#NULL!
1	1	7	1	2212	0	0	1	22	1	1	1	1	0	0	1	29	#NULL!	#NULL!	7	#NULL!	#NULL!	11	#NULL!	#NULL!	15	#NULL!	#NULL!	1	#NULL!	#NULL!	24.11	#NULL!	#NULL!
0	1	7	1	296	1	1	0	22	1	1	1	1	0	0	1	19	38	31	13	15	13	#NULL!	13	12	15	19	19	0	1	1	15.84	18.59	16.88
0	1	10	1	9316	1	0	0	22	1	1	0	1	0	1	0	30	10	#NULL!	15	13	#NULL!	11	10	#NULL!	21	18	#NULL!	1	0	#NULL!	18.59	19.98	#NULL!
1	1	8	1	1085	1	1	0	22	1	1	1	1	1	0	0	33	4	3	15	12	11	14	10	11	19	15	20	1	0	0	14.75	16.88	17.43
1	1	3	0	398	1	1	0	22	1	0	1	1	1	0	0	26	1	#NULL!	6	3	8	0	3	1	10	10	12	1	0	#NULL!	25.03	22.35	16.88
1	1	7	1	862	1	1	0	22	1	0	1	1	1	0	0	35	32	33	26	23	24	17	14	16	22	23	19	1	1	1	17.43	12.4	14.08
0	1	12	1	102204757	1	1	0	22	1	0	1	1	1	0	0	13	36	7	18	7	10	11	1	2	20	15	10	0	1	0	16.88	25.03	16.36
0	1	10	1	79026749	1	0	0	22	1	1	1	1	1	0	0	37	10	#NULL!	20	13	#NULL!	6	6	#NULL!	20	14	#NULL!	1	0	#NULL!	15.84	16.88	#NULL!
1	1	13	1	42775	1	0	0	22	1	1	1	0	0	0	1	29	#NULL!	#NULL!	13	4	#NULL!	17	11	#NULL!	20	13	#NULL!	1	#NULL!	#NULL!	15.32	#NULL!	#NULL!
0	1	1	0	8	1	0	0	22	1	1	1	1	0	1	0	23	4	#NULL!	26	2	#NULL!	16	0	#NULL!	22	5	#NULL!	1	0	#NULL!	17.43	25.03	#NULL!
0	1	3	0	760	1	1	0	22	1	0	1	1	0	1	0	22	12	7	17	9	9	13	7	7	18	10	10	1	0	0	15.32	15.32	25.03
1	1	10	1	4242	1	0	0	22	1	1	1	1	1	0	0	33	15	#NULL!	23	16	#NULL!	18	10	#NULL!	22	19	#NULL!	1	0	#NULL!	16.36	19.25	#NULL!
1	1	8	1	84	1	0	0	22	1	0	1	1	0	0	1	21	17	#NULL!	15	20	#NULL!	14	13	#NULL!	19	19	#NULL!	1	0	#NULL!	19.25	17.98	#NULL!
0	1	6	1	847	1	1	0	22	1	0	1	1	0	0	1	11	8	10	16	11	13	14	14	7	19	19	18	0	0	0	18.59	17.43	16.36
0	1	7	1	2022	1	1	0	22	1	0	1	1	0	0	1	31	17	13	18	16	16	8	7	#NULL!	18	18	18	1	0	0	16.88	17.98	17.98
1	1	5	1	597818	0	0	0	22	1	0	1	0	1	0	0	18	#NULL!	#NULL!	12	#NULL!	#NULL!	12	#NULL!	#NULL!	17	#NULL!	#NULL!	0	#NULL!	#NULL!	17.43	#NULL!	#NULL!
1	1	7	1	16366	1	1	0	22	1	0	1	1	0	0	1	34	16	13	21	23	20	20	20	17	22	21	17	1	0	0	#NULL!	12.4	14.08
0	1	7	1	1754	1	1	0	22	1	1	1	1	#NULL!	#NULL!	#NULL!	12	6	18	8	5	20	11	6	18	13	7	20	0	0	0	22.35	22.35	16.36
1	1	7	1	1099	1	1	0	22	1	0	0	0	0	0	1	16	9	#NULL!	13	8	6	10	8	11	17	12	12	0	0	#NULL!	17.43	22.35	22.35
0	1	7	1	2721	1	1	0	22	1	0	1	1	0	0	1	32	#NULL!	9	11	9	9	11	7	7	16	9	11	1	#NULL!	0	19.25	17.98	18.59
1	1	8	1	420	0	0	1	22	1	1	1	1	1	0	0	29	#NULL!	#NULL!	23	#NULL!	#NULL!	17	#NULL!	#NULL!	22	#NULL!	#NULL!	1	#NULL!	#NULL!	14.75	#NULL!	#NULL!
1	1	7	1	1773	1	1	0	22	1	0	1	1	0	1	0	17	6	2	23	11	13	20	15	14	20	21	18	0	0	0	14.75	19.98	17.43
1	1	0	0	319	1	1	0	22	1	0	1	1	0	1	0	24	26	23	23	25	22	18	15	15	20	20	19	1	1	1	#NULL!	15.84	14.75
0	1	1	0	59	1	1	0	22	4	1	1	1	1	0	0	16	6	6	13	18	19	7	7	14	18	15	19	0	0	0	22.35	19.25	20.73
0	1	10	1	2206	1	1	0	22	1	1	1	1	1	0	0	18	#NULL!	#NULL!	17	16	13	19	16	8	15	19	12	0	#NULL!	#NULL!	16.88	16.36	17.43
0	1	0	0	0	0	0	1	22	1	0	1	1	1	0	0	11	#NULL!	#NULL!	13	#NULL!	#NULL!	7	#NULL!	#NULL!	12	#NULL!	#NULL!	0	#NULL!	#NULL!	16.36	#NULL!	#NULL!
1	1	1	0	328	1	0	0	22	1	0	1	1	0	0	1	19	4	#NULL!	11	12	#NULL!	12	6	#NULL!	17	19	#NULL!	0	0	#NULL!	15.84	17.43	#NULL!
0	1	7	1	1052	1	1	0	22	1	1	1	1	1	0	0	18	#NULL!	#NULL!	4	8	4	4	2	4	19	12	13	0	#NULL!	#NULL!	21.54	24.11	21.54
0	1	7	1	801	0	0	1	22	1	1	0	1	0	1	0	30	#NULL!	#NULL!	18	#NULL!	#NULL!	8	#NULL!	#NULL!	15	#NULL!	#NULL!	1	#NULL!	#NULL!	17.43	#NULL!	#NULL!
1	1	7	1	41708	1	1	0	22	1	0	1	1	0	0	1	23	6	1	7	3	6	9	7	3	12	8	7	1	0	0	17.98	#NULL!	18.59
1	1	7	1	4489	0	0	1	22	1	0	1	1	0	0	1	22	#NULL!	#NULL!	15	#NULL!	#NULL!	12	#NULL!	#NULL!	16	#NULL!	#NULL!	1	#NULL!	#NULL!	16.88	#NULL!	#NULL!
0	1	9	1	83	0	0	0	22	1	0	1	1	0	0	1	15	#NULL!	#NULL!	10	#NULL!	#NULL!	11	#NULL!	#NULL!	15	#NULL!	#NULL!	0	#NULL!	#NULL!	18.59	#NULL!	#NULL!
0	1	7	1	499	1	0	0	22	1	0	1	1	1	0	0	33	15	#NULL!	20	12	#NULL!	17	14	#NULL!	20	16	#NULL!	1	0	#NULL!	15.32	17.98	#NULL!
1	1	14	1	1662	1	1	0	22	1	0	0	0	0	0	1	17	19	5	16	10	12	7	5	9	16	14	16	0	0	0	18.59	25.03	17.98
0	1	2	0	203	1	1	0	22	1	1	1	1	0	1	0	12	13	8	18	13	20	14	14	16	20	18	25	0	0	0	16.36	16.88	15.84
1	1	7	1	2901	1	1	0	22	1	0	1	1	0	0	1	27	13	20	21	14	17	18	11	10	20	17	18	1	0	0	15.84	16.88	17.43
1	1	3	0	312	1	1	0	22	1	0	1	1	0	1	0	13	27	#NULL!	16	13	16	11	9	18	16	15	17	0	1	#NULL!	16.88	17.43	15.84
1	1	2	0	327	1	1	0	22	1	1	1	1	0	0	1	22	20	11	21	13	11	10	6	4	18	13	12	1	0	0	17.98	19.25	20.73
1	1	7	1	821	1	0	0	22	3	0	1	1	1	0	0	39	13	#NULL!	15	10	#NULL!	8	5	#NULL!	17	15	#NULL!	1	0	#NULL!	17.43	21.54	#NULL!
1	1	10	1	7332	1	1	0	22	1	1	1	1	0	0	1	32	11	11	8	8	12	9	6	8	19	15	17	1	0	0	19.25	19.25	19.98
1	1	8	1	2246	1	1	0	22	1	1	1	0	0	1	0	24	12	28	24	13	18	16	8	16	20	18	18	1	0	1	15.84	17.98	16.36
0	1	7	1	417	1	1	0	22	3	1	1	1	0	0	1	28	#NULL!	#NULL!	13	9	11	10	4	6	16	14	16	1	#NULL!	#NULL!	17.98	20.73	20.73
0	1	6	1	1868686	1	1	0	22	1	0	1	1	0	1	0	16	13	17	17	13	14	14	9	10	18	17	17	0	0	0	19.25	19.98	22.35
0	1	8	1	1461	1	1	0	22	1	0	1	0	0	0	1	30	13	#NULL!	10	6	8	7	6	10	15	10	14	1	0	#NULL!	20.73	17.98	21.54
1	1	7	1	1971	1	1	0	22	2	1	0	1	1	0	0	23	7	2	11	17	8	8	12	8	14	16	12	1	0	0	19.25	17.43	19.25
0	1	38	1	4905	0	1	0	22	1	0	1	1	0	1	0	32	#NULL!	25	16	#NULL!	14	11	#NULL!	9	20	#NULL!	17	1	#NULL!	1	16.88	#NULL!	15.84
0	1	10	1	23538183	1	1	0	22	3	0	1	1	1	0	0	11	16	13	13	12	#NULL!	12	12	13	18	20	20	0	0	0	17.43	19.25	17.98
1	1	3	0	794	0	0	1	22	1	1	0	0	1	0	0	35	#NULL!	#NULL!	22	#NULL!	#NULL!	15	#NULL!	#NULL!	19	#NULL!	#NULL!	1	#NULL!	#NULL!	18.59	#NULL!	#NULL!
1	1	9	1	2366	0	0	1	23	1	1	1	1	0	0	1	29	#NULL!	#NULL!	22	7	#NULL!	16	#NULL!	#NULL!	23	#NULL!	#NULL!	1	#NULL!	#NULL!	13.33	#NULL!	#NULL!
0	1	10	1	633911	0	0	1	23	3	0	1	1	0	0	1	30	#NULL!	#NULL!	23	7	#NULL!	9	8	#NULL!	23	#NULL!	#NULL!	1	#NULL!	#NULL!	#NULL!	#NULL!	#NULL!
0	1	4	0	6118432	1	0	0	23	1	0	1	1	0	0	1	36	23	#NULL!	20	16	#NULL!	11	14	#NULL!	21	20	#NULL!	1	1	#NULL!	17.43	18.59	#NULL!
1	1	2	0	471	1	1	0	23	1	1	1	1	0	0	1	35	5	9	22	17	14	9	4	6	19	15	14	1	0	0	14.75	20.73	16.36
1	1	9	1	1268	1	0	0	23	1	0	1	1	0	0	1	16	7	#NULL!	21	#NULL!	#NULL!	16	11	#NULL!	20	#NULL!	#NULL!	0	0	#NULL!	16.36	#NULL!	#NULL!
0	1	2	0	439	1	0	0	23	2	1	1	0	0	1	0	13	13	#NULL!	10	5	#NULL!	3	4	#NULL!	10	8	#NULL!	0	0	#NULL!	19.25	19.25	#NULL!
1	1	7	1	784	1	1	0	23	1	0	1	1	0	0	1	41	#NULL!	2	8	1	5	6	3	6	11	6	8	1	#NULL!	0	19.98	22.35	21.54
1	1	9	1	3330	1	1	0	23	1	0	1	1	0	0	1	22	3	2	11	4	6	14	1	3	16	10	11	1	0	0	17.43	24.11	24.11
0	1	7	1	1935	1	1	0	23	1	0	0	0	0	0	1	25	20	#NULL!	13	4	7	9	2	3	18	11	6	1	0	#NULL!	19.25	23.21	24.11
1	1	7	1	2243	1	0	0	23	1	0	1	1	0	1	0	17	31	#NULL!	27	27	#NULL!	19	20	#NULL!	23	23	#NULL!	0	1	#NULL!	14.08	14.75	#NULL!
0	1	5	1	1425	1	1	0	23	1	1	1	1	0	0	1	28	27	28	19	10	17	13	12	15	20	19	18	1	1	1	16.88	17.43	20.73
1	1	3	0	571	1	1	0	23	1	0	1	1	0	0	1	34	23	22	14	13	24	10	9	14	19	15	19	1	1	1	17.98	18.59	17.43
0	0	0	0	0	0	0	1	23	1	1	1	1	0	0	1	5	#NULL!	#NULL!	8	#NULL!	#NULL!	14	#NULL!	#NULL!	16	#NULL!	#NULL!	0	#NULL!	#NULL!	21.54	#NULL!	#NULL!
1	1	7	1	4568	1	1	0	23	3	0	1	1	0	1	0	23	12	10	22	25	26	12	9	11	19	20	23	1	0	0	14.08	13.33	14.08
0	0	0	0	0	0	1	0	23	2	1	0	1	1	0	0	34	#NULL!	32	21	#NULL!	20	15	#NULL!	11	20	#NULL!	18	1	#NULL!	1	16.88	#NULL!	15.32
0	1	1	0	49	1	1	0	23	1	1	1	1	0	1	0	18	20	#NULL!	11	13	8	9	7	7	16	15	14	0	0	#NULL!	18.59	16.88	22.35
0	1	7	1	642	0	0	1	23	1	0	1	1	0	0	1	25	#NULL!	#NULL!	18	#NULL!	#NULL!	21	#NULL!	#NULL!	22	#NULL!	#NULL!	1	#NULL!	#NULL!	14.08	#NULL!	#NULL!
1	0	0	0	0	1	1	0	23	1	0	1	1	0	0	1	16	18	12	7	3	11	2	4	7	12	16	10	0	0	0	19.98	17.43	15.32
1	1	10	1	1574	1	1	0	23	1	0	1	1	0	0	1	15	32	10	14	11	11	6	9	6	11	15	13	0	1	0	18.59	18.59	17.98
1	1	12	1	4191	1	0	0	23	1	0	1	1	0	0	1	28	15	#NULL!	15	11	#NULL!	15	15	#NULL!	16	16	#NULL!	1	0	#NULL!	17.43	18.59	#NULL!
1	1	1	0	62	1	1	0	23	1	0	1	1	0	0	1	38	#NULL!	2	14	11	14	10	5	5	17	14	14	1	#NULL!	0	22.35	18.59	17.98
1	1	5	1	3055	1	0	0	23	1	0	1	1	1	0	0	16	#NULL!	#NULL!	9	7	#NULL!	11	10	#NULL!	16	16	#NULL!	0	#NULL!	#NULL!	18.59	18.59	#NULL!
1	1	7	1	10103	1	1	0	23	3	1	1	1	0	0	1	28	25	15	13	15	15	19	16	13	14	15	18	1	1	0	17.43	16.36	16.36
0	1	9	1	204	0	0	1	23	1	1	1	1	0	1	0	10	#NULL!	#NULL!	7	#NULL!	#NULL!	3	#NULL!	#NULL!	11	#NULL!	#NULL!	0	#NULL!	#NULL!	18.59	#NULL!	#NULL!
1	1	15	1	1362	1	1	0	23	1	0	0	1	0	0	1	21	24	16	19	13	19	13	13	16	17	16	15	1	1	0	17.43	19.25	17.43
1	0	0	0	0	0	0	1	23	1	0	0	0	0	0	1	14	#NULL!	#NULL!	13	#NULL!	#NULL!	15	#NULL!	#NULL!	18	#NULL!	#NULL!	0	#NULL!	#NULL!	16.36	#NULL!	#NULL!
1	1	9	1	2584	1	1	0	23	1	0	1	1	0	0	1	13	4	1	15	14	8	10	4	6	17	15	14	0	0	0	19.98	16.36	17.43
1	1	6	1	2893	0	0	1	23	3	0	1	1	0	1	0	18	#NULL!	#NULL!	19	#NULL!	#NULL!	14	#NULL!	#NULL!	19	#NULL!	#NULL!	0	#NULL!	#NULL!	12.4	#NULL!	#NULL!
1	1	7	1	906	0	0	1	23	1	0	1	0	0	1	0	29	#NULL!	#NULL!	24	#NULL!	#NULL!	21	#NULL!	#NULL!	21	#NULL!	#NULL!	1	#NULL!	#NULL!	13.33	#NULL!	#NULL!
0	1	7	1	541	1	1	0	23	1	1	1	1	1	0	0	19	22	22	19	11	13	15	14	12	19	14	16	0	1	1	18.59	20.73	18.59
0	1	2	0	2881	1	1	0	23	1	0	1	1	0	1	0	5	#NULL!	11	13	13	12	14	11	21	17	13	20	0	#NULL!	0	18.59	21.54	19.25
0	1	7	1	60	1	1	0	23	2	1	1	1	1	0	0	30	29	21	15	21	13	2	3	16	15	14	16	1	1	1	16.88	17.98	16.36
0	1	6	1	1269568	1	1	0	23	1	1	1	1	0	1	0	22	30	#NULL!	19	8	16	14	9	13	18	14	17	1	1	#NULL!	15.32	18.59	#NULL!
1	1	1	0	284	1	1	0	23	1	0	1	1	0	0	1	38	12	11	22	10	14	20	16	19	23	17	19	1	0	0	16.88	19.25	17.43
0	1	7	1	989	1	1	0	23	1	1	1	1	1	0	0	18	6	#NULL!	16	11	#NULL!	10	7	8	19	19	14	0	0	#NULL!	16.88	17.98	18.59
0	1	9	1	5089	1	1	0	23	1	0	0	0	0	0	1	29	15	8	16	13	10	18	20	16	14	19	17	1	0	0	17.98	19.25	19.25
0	1	9	1	21913027	0	0	1	23	1	0	0	1	0	0	1	25	#NULL!	#NULL!	2	11	#NULL!	2	10	#NULL!	5	#NULL!	#NULL!	1	#NULL!	#NULL!	20.73	#NULL!	#NULL!
0	1	7	1	1290	1	0	0	23	1	0	1	1	0	0	1	9	#NULL!	#NULL!	20	20	#NULL!	11	10	#NULL!	19	11	#NULL!	0	#NULL!	#NULL!	17.98	17.98	#NULL!
0	1	2	0	532	1	1	0	23	1	1	1	1	0	1	0	20	#NULL!	#NULL!	9	11	#NULL!	9	7	#NULL!	16	14	#NULL!	0	#NULL!	#NULL!	17.98	19.98	#NULL!
1	1	3	0	355	1	0	1	23	3	0	1	1	0	0	1	14	#NULL!	#NULL!	15	5	#NULL!	18	8	#NULL!	15	13	#NULL!	0	#NULL!	#NULL!	17.43	24.11	#NULL!
1	1	17	1	1315	0	0	1	23	1	0	0	1	0	0	1	28	#NULL!	#NULL!	17	#NULL!	#NULL!	21	#NULL!	#NULL!	22	#NULL!	#NULL!	1	#NULL!	#NULL!	14.08	#NULL!	#NULL!
0	1	7	1	2261	1	1	0	23	3	1	1	1	1	0	0	15	12	10	15	13	10	8	10	11	19	16	16	0	0	0	16.36	19.25	21.54
1	1	8	1	2865	0	0	0	23	1	0	1	1	0	0	1	21	#NULL!	#NULL!	20	#NULL!	#NULL!	7	#NULL!	#NULL!	19	#NULL!	#NULL!	1	#NULL!	#NULL!	16.36	#NULL!	#NULL!
1	1	0	0	0	1	0	0	23	2	0	1	1	1	0	0	13	11	#NULL!	25	17	#NULL!	10	6	#NULL!	21	22	#NULL!	0	0	#NULL!	16.36	16.88	#NULL!
1	1	2	0	272	0	0	1	23	1	0	1	1	#NULL!	#NULL!	#NULL!	30	#NULL!	#NULL!	19	#NULL!	#NULL!	17	#NULL!	#NULL!	22	#NULL!	#NULL!	1	#NULL!	#NULL!	15.84	#NULL!	#NULL!
0	1	5	1	459	0	0	0	23	1	0	1	1	0	0	1	17	#NULL!	#NULL!	5	#NULL!	#NULL!	7	#NULL!	#NULL!	11	#NULL!	#NULL!	0	#NULL!	#NULL!	21.54	#NULL!	#NULL!
1	1	2	0	628	1	1	0	23	1	0	1	1	1	0	0	19	3	12	19	20	18	17	14	14	19	16	19	0	0	0	18.59	18.59	16.88
0	1	3	0	398	1	1	0	23	1	0	1	1	0	0	1	30	21	14	16	16	12	11	9	6	14	13	14	1	1	0	17.98	17.98	19.98
0	1	3	0	477	1	1	0	23	1	0	1	1	0	0	1	7	8	7	14	10	7	2	1	1	18	9	8	0	0	0	16.88	19.25	19.25
0	1	7	1	1840	1	0	0	23	3	0	1	0	1	0	0	15	16	#NULL!	23	22	#NULL!	16	15	#NULL!	18	20	#NULL!	0	0	#NULL!	15.84	15.84	#NULL!
1	1	7	1	1438	0	0	1	23	1	1	1	1	0	1	0	28	#NULL!	#NULL!	18	#NULL!	#NULL!	12	#NULL!	#NULL!	19	#NULL!	#NULL!	1	#NULL!	#NULL!	15.32	#NULL!	#NULL!
0	1	9	1	792	1	1	0	23	1	0	1	1	0	0	1	14	29	22	26	23	26	19	16	16	22	20	#NULL!	0	1	1	11.25	15.84	9.51
0	1	0	0	0	1	1	0	23	1	1	1	1	0	0	1	22	24	24	22	26	22	20	21	21	19	23	23	1	1	1	17.98	15.84	14.08
1	1	7	1	1238	1	1	0	23	2	1	1	1	0	1	0	6	26	26	21	19	27	14	#NULL!	21	19	17	21	0	1	1	19.98	7	15.84
1	1	9	1	7469	1	1	0	23	2	0	0	1	0	1	0	23	1	14	13	7	15	7	7	8	9	11	12	1	0	0	19.25	19.25	17.43
0	1	17	1	330	0	0	0	23	1	0	1	1	0	0	1	24	#NULL!	#NULL!	11	#NULL!	#NULL!	5	#NULL!	#NULL!	12	#NULL!	#NULL!	1	#NULL!	#NULL!	19.98	#NULL!	#NULL!
0	1	5	1	1512	1	1	0	23	1	0	1	1	1	0	0	22	9	8	9	13	17	5	7	5	16	14	21	1	0	0	18.59	16.88	15.84
0	1	8	1	507	1	0	0	23	2	1	1	1	1	0	0	6	#NULL!	#NULL!	27	#NULL!	#NULL!	19	#NULL!	#NULL!	23	#NULL!	#NULL!	0	#NULL!	#NULL!	14.08	#NULL!	#NULL!
1	1	3	0	139	1	0	0	23	1	0	1	1	0	0	1	12	#NULL!	#NULL!	12	14	#NULL!	8	8	#NULL!	17	17	#NULL!	0	#NULL!	#NULL!	22.35	17.43	#NULL!
1	1	7	1	5145	1	0	0	23	1	1	1	1	0	0	1	24	39	#NULL!	17	21	#NULL!	10	15	#NULL!	16	19	#NULL!	1	1	#NULL!	18.59	17.98	#NULL!
1	1	8	1	11480685	0	0	1	23	1	0	1	1	0	1	0	29	#NULL!	#NULL!	19	#NULL!	#NULL!	13	#NULL!	#NULL!	17	#NULL!	#NULL!	1	#NULL!	#NULL!	16.36	#NULL!	#NULL!
0	1	7	1	725	0	0	1	23	1	0	1	1	1	0	0	23	#NULL!	#NULL!	24	#NULL!	#NULL!	20	#NULL!	#NULL!	20	#NULL!	#NULL!	1	#NULL!	#NULL!	15.84	#NULL!	#NULL!
1	1	11	1	1279	0	0	1	23	1	0	1	1	1	0	0	17	#NULL!	#NULL!	18	#NULL!	#NULL!	11	#NULL!	#NULL!	16	#NULL!	#NULL!	0	#NULL!	#NULL!	16.36	#NULL!	#NULL!
0	1	2	0	241	1	1	0	23	1	0	0	0	0	0	1	32	25	19	14	17	13	13	13	12	17	18	17	1	1	0	16.88	16.88	16.36
0	1	2	0	151	1	1	0	23	1	0	1	1	0	0	1	20	14	32	18	21	23	18	17	16	#NULL!	23	19	0	0	1	16.88	15.84	16.88
1	1	6	1	3700	1	1	0	23	1	0	1	1	0	1	0	10	41	16	25	26	#NULL!	17	21	#NULL!	22	24	#NULL!	0	1	0	14.08	12.4	#NULL!
1	1	0	0	0	0	0	0	23	1	0	1	1	1	0	0	23	#NULL!	#NULL!	0	#NULL!	#NULL!	0	#NULL!	#NULL!	8	#NULL!	#NULL!	1	#NULL!	#NULL!	25.03	#NULL!	#NULL!
0	1	8	1	148	0	0	1	23	1	0	1	1	0	1	0	14	#NULL!	#NULL!	22	#NULL!	#NULL!	17	#NULL!	#NULL!	20	#NULL!	#NULL!	0	#NULL!	#NULL!	19.25	#NULL!	#NULL!
1	1	0	0	0	0	0	1	23	4	1	1	1	0	1	0	27	#NULL!	#NULL!	5	#NULL!	#NULL!	4	#NULL!	#NULL!	12	#NULL!	#NULL!	1	#NULL!	#NULL!	19.98	#NULL!	#NULL!
0	1	7	1	1448	1	1	0	23	1	0	1	1	1	0	0	13	28	29	22	24	20	9	7	10	22	20	16	0	1	1	15.84	15.32	15.84
1	1	7	1	11054	1	1	0	23	1	0	0	1	0	0	1	27	3	13	4	13	12	7	7	4	19	19	14	1	0	0	25.03	22.35	26.02
0	1	7	1	765	1	1	0	23	1	1	1	1	0	0	1	26	13	25	10	9	9	8	7	1	13	10	8	1	0	1	20.73	20.73	22.35
0	1	11	1	3105	1	1	0	24	3	1	1	1	0	0	1	13	33	23	19	27	16	19	19	11	22	22	20	0	1	1	16.36	12.4	15.32
1	1	2	0	344	1	1	0	24	1	0	1	1	0	0	1	19	7	1	13	9	5	13	10	5	14	14	8	0	0	0	17.43	19.25	19.98
0	1	7	1	1363	1	1	0	24	1	1	0	0	0	0	1	38	29	27	23	17	16	8	6	19	#NULL!	16	19	1	1	1	#NULL!	21.54	20.73
1	1	9	1	1188	1	0	0	24	1	1	0	1	0	0	1	27	13	#NULL!	18	11	#NULL!	12	8	#NULL!	19	14	#NULL!	1	0	#NULL!	16.36	16.36	#NULL!
1	1	13	1	3193	1	1	0	24	2	0	1	1	0	0	1	10	8	4	19	17	13	19	9	15	20	17	17	0	0	0	15.84	17.43	16.36
0	1	8	1	461	1	1	0	24	1	0	1	1	0	0	1	19	11	19	17	13	18	12	9	14	21	13	19	0	0	0	17.43	17.43	16.88
0	1	7	1	910	1	1	0	24	1	1	0	0	0	0	1	30	9	11	18	8	3	5	1	1	18	13	10	1	0	0	15.84	23.21	25.03
0	1	13	1	6114	1	0	1	24	1	1	1	1	0	1	0	15	#NULL!	#NULL!	13	#NULL!	#NULL!	10	#NULL!	#NULL!	13	#NULL!	#NULL!	0	#NULL!	#NULL!	18.59	#NULL!	#NULL!
1	1	10	1	1422	0	0	0	24	1	1	1	1	0	0	1	14	#NULL!	#NULL!	22	#NULL!	#NULL!	15	#NULL!	#NULL!	17	#NULL!	#NULL!	0	#NULL!	#NULL!	12.4	#NULL!	#NULL!
1	1	7	1	1980	1	1	0	24	1	0	1	1	0	0	1	15	3	1	4	11	7	8	11	13	10	10	12	0	0	0	23.21	24.11	24.11
0	0	0	0	0	0	0	0	24	1	0	0	0	0	1	0	12	#NULL!	#NULL!	16	#NULL!	#NULL!	18	9	#NULL!	22	#NULL!	#NULL!	0	#NULL!	#NULL!	18.59	#NULL!	#NULL!
0	0	0	0	0	1	1	0	24	1	0	1	1	0	0	1	34	29	24	18	24	20	8	4	5	19	16	18	1	1	1	18.59	16.88	16.88
0	1	11	1	1271	1	1	0	24	1	1	1	1	0	0	1	23	17	14	15	12	7	9	15	5	19	19	14	1	0	0	19.25	19.25	25.03
0	1	4	0	1327	1	1	0	24	1	0	1	1	0	1	0	16	14	12	9	17	#NULL!	3	8	13	12	15	17	0	0	0	16.88	15.84	17.43
0	0	0	0	0	0	0	1	24	1	1	1	0	1	0	0	15	#NULL!	#NULL!	12	#NULL!	#NULL!	8	#NULL!	#NULL!	14	#NULL!	#NULL!	0	#NULL!	#NULL!	#NULL!	#NULL!	#NULL!
0	1	7	1	1199	1	0	0	24	1	0	0	0	0	1	0	27	28	#NULL!	22	23	#NULL!	17	21	#NULL!	20	22	#NULL!	1	1	#NULL!	14.08	14.75	#NULL!
0	0	0	0	0	0	0	1	24	1	0	0	0	0	0	1	24	14	#NULL!	19	#NULL!	#NULL!	19	#NULL!	#NULL!	16	#NULL!	#NULL!	1	0	#NULL!	15.32	#NULL!	#NULL!
1	1	7	1	2375	1	1	0	24	1	1	1	1	0	0	1	23	#NULL!	4	13	9	12	9	7	4	19	18	17	1	#NULL!	0	17.43	17.98	21.54
0	1	1	0	106	1	1	0	24	1	0	1	1	0	0	1	18	5	4	#NULL!	16	8	7	12	6	13	15	13	0	0	0	18.59	17.98	18.59
0	1	16	1	466	0	1	0	24	1	1	1	1	1	0	0	28	#NULL!	23	23	25	21	15	#NULL!	16	23	#NULL!	17	1	#NULL!	1	16.88	#NULL!	18.59
0	1	10	1	979	1	1	0	24	1	0	1	1	0	0	1	13	16	#NULL!	5	7	7	3	0	4	11	7	16	0	0	#NULL!	21.54	21.54	20.73
0	1	7	1	830	1	0	1	24	1	0	1	1	0	1	0	14	#NULL!	#NULL!	5	#NULL!	#NULL!	5	#NULL!	#NULL!	10	#NULL!	#NULL!	0	#NULL!	#NULL!	20.73	#NULL!	#NULL!
1	1	10	1	11985	1	1	0	24	1	0	1	1	0	0	1	35	16	14	24	17	19	19	13	8	18	15	16	1	0	0	15.84	18.59	17.98
0	1	7	1	618	0	0	1	24	2	0	1	1	1	0	0	13	#NULL!	#NULL!	10	#NULL!	#NULL!	6	#NULL!	#NULL!	11	#NULL!	#NULL!	0	#NULL!	#NULL!	22.35	#NULL!	#NULL!
1	1	7	1	263745	1	1	0	24	1	0	1	1	0	0	1	17	9	1	12	5	7	11	5	6	17	11	11	0	0	0	16.36	23.21	19.25
0	1	8	1	3311	1	1	0	24	1	0	1	1	0	0	1	#NULL!	#NULL!	#NULL!	16	10	18	12	21	11	14	20	19	#NULL!	#NULL!	#NULL!	17.98	15.84	16.88
1	1	7	1	1989	1	1	0	24	1	#NULL!	1	1	0	0	1	27	26	9	18	25	20	19	17	12	20	22	19	1	1	0	15.84	16.36	16.88
0	1	7	1	5776	1	1	0	24	4	0	1	1	0	1	0	43	#NULL!	#NULL!	20	24	16	15	21	21	18	23	21	1	#NULL!	#NULL!	14.75	7	14.08
1	1	10	1	277	0	0	0	24	1	1	1	1	1	0	0	27	#NULL!	#NULL!	24	#NULL!	#NULL!	17	#NULL!	#NULL!	22	#NULL!	#NULL!	1	#NULL!	#NULL!	15.32	#NULL!	#NULL!
0	1	2	0	249	0	0	1	24	1	0	1	1	0	1	0	25	#NULL!	#NULL!	17	#NULL!	#NULL!	7	#NULL!	#NULL!	19	#NULL!	#NULL!	1	#NULL!	#NULL!	17.98	#NULL!	#NULL!
1	1	13	1	3522	0	0	0	24	1	0	1	1	0	0	1	31	#NULL!	#NULL!	14	#NULL!	#NULL!	11	#NULL!	#NULL!	17	#NULL!	#NULL!	1	#NULL!	#NULL!	17.98	#NULL!	#NULL!
1	1	4	0	6812	1	1	0	24	1	1	1	1	0	0	1	12	20	6	20	21	20	18	17	19	20	19	22	0	0	0	14.75	17.98	18.59
1	0	0	0	0	1	1	0	24	2	1	1	1	1	0	0	32	12	4	14	24	20	11	20	13	20	24	18	1	0	0	15.84	17.43	16.36
0	1	13	1	161800	1	1	0	24	1	0	1	1	1	0	0	11	#NULL!	#NULL!	19	18	11	17	12	7	21	19	15	0	#NULL!	#NULL!	15.84	17.98	20.73
0	1	2	0	90	1	1	0	24	1	0	1	1	1	0	0	30	28	12	12	13	#NULL!	2	7	8	14	14	17	1	1	0	17.43	18.59	19.25
0	1	8	1	1187	1	1	0	24	1	0	1	1	0	1	0	30	26	22	25	19	#NULL!	20	14	21	20	16	20	1	1	1	16.36	16.36	15.32
0	1	10	1	1809	1	0	0	24	1	1	1	1	0	0	1	33	7	#NULL!	20	0	#NULL!	15	0	#NULL!	21	5	#NULL!	1	0	#NULL!	13.33	#NULL!	#NULL!
0	1	3	0	5360	1	1	0	24	1	1	0	1	0	1	0	11	23	15	18	16	14	11	8	5	18	17	16	0	1	0	17.98	19.25	19.25
0	1	14	1	87003203	1	1	0	24	1	0	1	1	0	0	1	14	30	#NULL!	10	5	5	9	6	6	19	13	15	0	1	#NULL!	19.25	20.73	18.59
1	1	8	1	1504	0	0	0	24	1	1	1	1	0	0	1	24	#NULL!	#NULL!	9	#NULL!	#NULL!	3	#NULL!	#NULL!	12	#NULL!	#NULL!	1	#NULL!	#NULL!	22.35	#NULL!	#NULL!
0	1	7	1	1477	1	0	0	24	1	0	1	1	1	0	0	23	23	#NULL!	16	8	#NULL!	19	20	#NULL!	#NULL!	15	#NULL!	1	1	#NULL!	17.98	19.25	#NULL!
1	1	7	1	15012	1	1	0	24	1	0	1	1	0	0	1	13	11	19	14	12	20	17	14	15	18	17	13	0	0	0	19.25	17.98	#NULL!
1	1	7	1	2520	1	1	0	24	1	0	1	1	0	0	1	10	3	3	17	8	9	20	14	7	18	18	13	0	0	0	17.43	16.88	#NULL!
1	1	2	0	2100	1	1	0	24	1	0	1	1	0	0	1	17	7	2	20	19	18	16	16	15	21	23	20	0	0	0	15.32	14.08	17.98
0	1	7	1	905	1	0	0	24	1	0	1	1	0	0	1	16	33	#NULL!	25	24	#NULL!	15	12	#NULL!	22	20	#NULL!	0	1	#NULL!	16.36	15.84	#NULL!
0	1	9	1	11292	1	1	0	24	1	1	1	1	1	0	0	10	4	#NULL!	20	12	7	9	5	9	15	13	14	0	0	#NULL!	19.25	20.73	21.54
0	1	6	1	49741041	0	1	0	24	1	0	1	1	0	0	1	18	#NULL!	27	22	#NULL!	24	13	#NULL!	11	20	#NULL!	22	0	#NULL!	1	14.08	#NULL!	11.25
1	1	7	1	5150	0	0	0	24	3	0	1	1	1	0	0	17	#NULL!	#NULL!	16	#NULL!	#NULL!	15	#NULL!	#NULL!	21	#NULL!	#NULL!	0	#NULL!	#NULL!	17.98	#NULL!	#NULL!
0	1	7	1	1742	1	0	0	24	1	1	1	1	0	0	1	12	18	#NULL!	11	8	#NULL!	6	2	#NULL!	17	12	#NULL!	0	0	#NULL!	17.43	20.73	#NULL!
1	1	21	1	63224	1	0	0	24	1	0	1	1	0	0	1	23	20	#NULL!	22	19	#NULL!	15	15	#NULL!	21	21	#NULL!	1	0	#NULL!	14.75	14.75	#NULL!
0	1	9	1	2659	0	0	1	24	1	0	1	1	1	0	0	21	#NULL!	#NULL!	20	3	#NULL!	16	9	#NULL!	20	#NULL!	#NULL!	1	#NULL!	#NULL!	17.98	#NULL!	#NULL!
0	1	14	1	844	1	1	0	24	1	1	1	1	0	1	0	15	#NULL!	#NULL!	15	5	7	13	10	4	17	13	12	0	#NULL!	#NULL!	16.36	18.59	19.25
1	1	1	0	90	0	0	0	24	3	1	1	1	#NULL!	#NULL!	#NULL!	37	#NULL!	#NULL!	19	#NULL!	#NULL!	11	#NULL!	#NULL!	18	#NULL!	#NULL!	1	#NULL!	#NULL!	15.84	#NULL!	#NULL!
0	1	6	1	1374	1	0	0	24	1	0	1	1	0	1	0	43	#NULL!	#NULL!	17	#NULL!	#NULL!	15	#NULL!	#NULL!	20	#NULL!	#NULL!	1	#NULL!	#NULL!	15.84	#NULL!	#NULL!
0	1	8	1	990	1	1	0	24	1	1	1	1	0	0	1	24	8	#NULL!	13	8	#NULL!	6	5	7	14	11	14	1	0	#NULL!	17.43	19.25	19.98
1	1	10	1	2125	1	1	0	24	1	1	1	1	0	1	0	8	22	14	14	13	11	11	8	10	17	15	18	0	1	0	14.08	15.32	16.88
1	1	8	1	225	0	0	1	24	1	1	1	1	0	1	0	19	#NULL!	#NULL!	24	#NULL!	#NULL!	20	#NULL!	#NULL!	22	#NULL!	#NULL!	0	#NULL!	#NULL!	15.32	#NULL!	#NULL!
0	1	7	1	1721	0	1	0	25	1	0	0	0	0	0	1	30	28	23	27	19	25	21	14	17	21	11	18	1	1	1	15.32	#NULL!	16.36
1	1	8	1	310	1	1	0	25	1	1	1	1	0	0	1	21	8	#NULL!	8	13	6	10	13	8	17	17	13	1	0	#NULL!	15.84	17.98	19.25
0	1	4	0	213	1	1	0	25	2	0	0	1	0	0	1	4	#NULL!	#NULL!	4	4	4	4	7	3	11	13	5	0	#NULL!	#NULL!	22.35	25.03	25.03
0	1	6	1	5627	0	0	1	25	1	0	1	1	1	0	0	31	#NULL!	#NULL!	24	#NULL!	#NULL!	19	#NULL!	#NULL!	21	#NULL!	#NULL!	1	#NULL!	#NULL!	15.32	#NULL!	#NULL!
1	1	9	1	61291	1	1	0	25	1	0	1	1	0	1	0	36	14	7	14	12	13	11	10	4	20	15	16	1	0	0	17.98	21.54	24.11
0	1	7	1	15	1	1	0	25	1	0	1	0	0	0	1	14	9	10	9	16	9	3	8	6	12	17	16	0	0	0	18.59	17.43	19.98
0	1	7	1	407	1	1	0	25	3	0	1	1	0	0	1	11	13	#NULL!	13	11	17	8	10	6	15	15	14	0	0	#NULL!	19.25	18.59	17.98
1	1	4	0	1108	0	0	1	25	1	1	1	1	0	1	0	40	#NULL!	#NULL!	11	#NULL!	#NULL!	14	#NULL!	#NULL!	13	#NULL!	#NULL!	1	#NULL!	#NULL!	22.35	#NULL!	#NULL!
1	1	7	1	736	1	0	0	25	1	0	1	1	0	0	1	41	#NULL!	#NULL!	20	10	#NULL!	14	#NULL!	#NULL!	19	#NULL!	#NULL!	1	#NULL!	#NULL!	17.98	#NULL!	#NULL!
1	1	7	1	1859	1	0	0	25	1	0	1	1	1	0	0	24	16	#NULL!	19	11	#NULL!	13	5	#NULL!	18	14	#NULL!	1	0	#NULL!	13.33	19.98	#NULL!
0	1	2	0	129	1	1	0	25	1	0	1	1	0	0	1	8	21	35	9	10	10	1	2	4	7	7	11	0	1	1	19.25	21.54	18.59
0	1	1	0	39	0	0	1	25	1	1	1	1	0	1	0	19	#NULL!	#NULL!	24	#NULL!	#NULL!	21	18	#NULL!	24	#NULL!	#NULL!	0	#NULL!	#NULL!	20.73	#NULL!	#NULL!
0	1	7	1	11419	1	1	0	25	1	0	1	1	0	1	0	32	28	30	23	21	22	18	16	18	19	23	19	1	1	1	15.32	15.84	14.08
0	1	8	1	1373	1	1	0	25	1	0	1	1	0	1	0	24	#NULL!	#NULL!	13	6	10	7	6	15	14	9	18	1	#NULL!	#NULL!	19.25	21.54	17.43
1	1	12	1	1518	1	1	0	25	3	1	1	1	0	1	0	35	#NULL!	#NULL!	15	13	16	11	4	10	19	16	18	1	#NULL!	#NULL!	17.98	19.25	17.98
1	1	3	0	6385	1	1	0	25	1	0	1	1	0	1	0	11	6	#NULL!	21	9	#NULL!	20	7	#NULL!	18	14	#NULL!	0	0	#NULL!	15.32	#NULL!	#NULL!
0	0	0	0	0	0	0	1	25	1	0	0	1	0	0	1	36	19	#NULL!	27	17	#NULL!	14	11	#NULL!	20	#NULL!	#NULL!	1	0	#NULL!	14.75	#NULL!	#NULL!
0	1	7	1	570	1	1	0	25	1	1	1	1	1	0	0	38	18	#NULL!	8	8	13	3	2	5	11	7	14	1	0	#NULL!	20.73	19.98	19.25
1	1	12	1	2013	1	1	0	25	1	0	1	1	0	0	1	27	#NULL!	21	22	20	18	17	19	18	23	20	23	1	#NULL!	1	16.88	17.98	14.75
0	1	7	1	568	1	1	0	25	1	0	1	1	0	0	1	28	30	10	21	21	18	19	21	21	22	20	16	1	1	0	15.84	16.88	19.25
1	1	8	1	596	1	1	0	25	1	0	1	1	0	1	0	13	1	1	11	8	7	8	6	16	11	10	16	0	0	0	21.54	19.98	16.36
0	1	11	1	726	1	1	0	25	1	0	1	1	0	0	1	30	16	#NULL!	11	14	19	14	15	16	18	18	15	1	0	#NULL!	20.73	20.73	17.43
1	1	8	1	6851	1	1	0	25	1	0	1	1	0	1	0	26	8	5	23	16	16	9	8	5	16	14	11	1	0	0	19.98	19.25	19.25
1	1	8	1	627	1	0	0	25	1	0	1	1	1	0	0	23	22	#NULL!	24	#NULL!	#NULL!	20	#NULL!	#NULL!	20	#NULL!	#NULL!	1	1	#NULL!	15.32	#NULL!	#NULL!
1	1	5	1	11131	0	1	0	25	1	0	1	1	0	0	1	19	#NULL!	18	22	#NULL!	18	19	#NULL!	21	19	#NULL!	22	0	#NULL!	0	16.36	#NULL!	16.36
1	0	0	0	0	1	0	1	25	2	0	1	1	0	0	1	19	#NULL!	#NULL!	9	#NULL!	#NULL!	2	#NULL!	#NULL!	10	#NULL!	#NULL!	0	#NULL!	#NULL!	19.98	#NULL!	#NULL!
0	1	23	1	15371	1	1	0	25	3	1	1	1	0	1	0	24	5	10	8	14	19	5	10	11	9	12	16	1	0	0	23.21	22.35	23.21
1	1	9	1	318	1	1	0	25	1	0	1	1	0	0	1	21	#NULL!	4	16	6	8	12	4	13	18	13	16	1	#NULL!	0	15.84	19.25	18.59
0	1	25	1	21732	1	1	0	25	1	1	1	1	0	1	0	34	#NULL!	12	18	18	12	13	15	11	20	18	17	1	#NULL!	0	17.98	16.88	20.73
0	1	8	1	832	1	1	0	25	1	0	1	1	0	1	0	16	32	40	23	23	27	16	12	19	18	18	22	0	1	1	14.75	15.84	15.84
1	1	8	1	151643	1	1	0	25	1	0	1	1	0	0	1	13	2	#NULL!	20	1	18	10	0	3	20	5	21	0	0	#NULL!	14.08	24.11	17.43
1	1	7	1	1471	1	1	0	25	1	0	1	1	0	1	0	21	18	13	24	11	12	15	6	6	22	16	16	1	0	0	14.08	17.43	17.98
0	1	5	1	478	1	0	0	25	1	0	1	1	0	0	1	19	15	#NULL!	20	19	#NULL!	19	18	#NULL!	20	22	#NULL!	0	0	#NULL!	16.36	17.98	#NULL!
1	1	2	0	2489	0	0	1	25	1	1	1	1	0	1	0	15	#NULL!	#NULL!	13	#NULL!	#NULL!	6	#NULL!	#NULL!	16	#NULL!	#NULL!	0	#NULL!	#NULL!	17.98	#NULL!	#NULL!
1	1	7	1	2105	1	1	0	25	1	1	1	1	0	1	0	19	19	12	20	19	12	8	11	5	17	17	16	0	0	0	16.36	15.32	19.25
1	1	8	1	3831	1	0	0	25	2	0	1	1	0	1	0	17	13	#NULL!	23	8	#NULL!	11	4	#NULL!	17	13	#NULL!	0	0	#NULL!	13.33	15.84	#NULL!
0	1	0	0	0	1	1	0	25	3	1	1	1	0	0	1	37	13	#NULL!	19	18	19	13	12	9	16	13	16	1	0	#NULL!	16.36	18.59	18.59
0	1	7	1	108	0	0	1	25	1	0	1	1	1	0	0	15	29	#NULL!	24	19	#NULL!	#NULL!	#NULL!	#NULL!	20	#NULL!	#NULL!	0	1	#NULL!	16.88	#NULL!	#NULL!
0	1	9	1	2187	0	0	1	25	3	0	1	1	0	0	1	23	#NULL!	#NULL!	21	4	#NULL!	16	13	#NULL!	21	#NULL!	#NULL!	1	#NULL!	#NULL!	16.36	#NULL!	#NULL!
1	1	1	0	274	1	1	0	25	1	0	1	1	1	0	0	34	#NULL!	6	19	11	11	6	12	8	17	18	8	1	#NULL!	0	17.98	15.84	18.59
1	1	2	0	1171	1	1	0	25	3	1	1	1	0	1	0	26	4	#NULL!	11	7	11	5	3	6	13	9	14	1	0	#NULL!	20.73	25.03	20.73
0	1	7	1	646	1	1	0	25	1	0	1	0	0	0	1	27	24	19	22	20	16	16	18	13	18	20	20	1	1	0	14.08	12.4	16.36
1	1	7	1	2919	1	0	0	25	1	1	1	1	0	0	1	18	29	#NULL!	24	19	#NULL!	10	17	#NULL!	21	21	#NULL!	0	1	#NULL!	16.36	19.25	#NULL!
0	1	7	1	84448379	1	1	0	25	1	0	0	1	0	0	1	21	#NULL!	4	10	6	6	7	7	5	17	15	14	1	#NULL!	0	18.59	21.54	23.21
